# Supplementary material for: 3,9-Dichloro-2,4,8,10-tetra­oxa-3,9-di­phosphaspiro­[5.5]undecane-3,9-dione
Source: Acta Crystallogr Sect E Struct Rep Online. 2010 Oct 31;66(Pt 11):o3026. doi: 10.1107/S1600536810043333 (PMC3009252; doi:10.1107/S1600536810043333)
Supplement: Supplementary file 2 [file e-66-o3026-Isup2.hkl]

# 
# h,k,l, Fc-squared, Fo-squared, sigma(Fo-squared) and status flag 
# 
data_I
_shelx_title ' Z in P2(1)2(1)2(1)' 
_shelx_refln_list_code          4 
_shelx_F_calc_maximum      140.22 
_exptl_crystal_F_000       600.00 
_reflns_d_resolution_high  0.8368 
 
loop_ 
 _symmetry_equiv_pos_as_xyz 
 'x, y, z' 
 '-x+1/2, -y, z+1/2' 
 '-x, y+1/2, -z+1/2' 
 'x+1/2, -y+1/2, -z' 
 
_cell_length_a     6.0630 
_cell_length_b    12.7384 
_cell_length_c    13.4338 
_cell_angle_alpha  90.000 
_cell_angle_beta   90.000 
_cell_angle_gamma  90.000 
 
_shelx_F_squared_multiplier     1.000 
 
loop_ 
 _refln_index_h 
 _refln_index_k 
 _refln_index_l 
 _refln_F_squared_calc 
 _refln_F_squared_meas 
 _refln_F_squared_sigma 
 _refln_observed_status 
   2   0   0     1725.80     1758.68     47.65 o 
   4   0   0     1823.18     1957.64     68.42 o 
   6   0   0        0.77       15.04     12.08 o 
   1   1   0     1129.68     1177.32     21.49 o 
   2   1   0      336.19      368.01     15.02 o 
   3   1   0     1504.52     1442.74     30.31 o 
   4   1   0      220.33      224.09     21.91 o 
   5   1   0       39.16       35.19      9.91 o 
   6   1   0       15.18       13.12      8.58 o 
   7   1   0       59.14       46.20     14.99 o 
   0   2   0      611.98      606.05     18.12 o 
   1   2   0    11307.03    11531.52     95.02 o 
   2   2   0    19660.29    19770.26    163.21 o 
   3   2   0     2727.23     2809.89     43.52 o 
   4   2   0       47.68       16.84      7.95 o 
   5   2   0      407.96      437.83     24.36 o 
   6   2   0      834.95      827.85     35.16 o 
   7   2   0       39.68       43.06     15.14 o 
   1   3   0      251.03      251.40      8.06 o 
   2   3   0        9.20       21.63      6.46 o 
   3   3   0      309.46      280.62     16.42 o 
   4   3   0       47.01       55.62      9.56 o 
   5   3   0      877.43      961.31    113.13 o 
   6   3   0      447.75      492.61     75.55 o 
   7   3   0      177.98      201.30     24.76 o 
   0   4   0    19406.60    20076.33    296.91 o 
   1   4   0       61.52       78.13      4.77 o 
   2   4   0      230.86      223.42     15.21 o 
   3   4   0      204.17      230.40     13.95 o 
   4   4   0     2278.34     2362.84     45.16 o 
   5   4   0       36.98       30.95     27.59 o 
   6   4   0      127.89      108.03     21.02 o 
   1   5   0      229.60      198.64      7.68 o 
   2   5   0      423.67      390.32     14.09 o 
   3   5   0        3.85       -1.28      4.38 o 
   4   5   0      670.28      612.40     32.03 o 
   5   5   0      305.50      371.67     39.20 o 
   6   5   0     1058.31     1041.25     77.59 o 
   0   6   0      777.24      844.09     22.32 o 
   1   6   0     4456.58     4619.28     39.58 o 
   2   6   0     4400.66     4310.21     49.70 o 
   3   6   0      461.05      429.93     26.21 o 
   4   6   0     1627.17     1590.51    152.63 o 
   5   6   0       60.76       61.27     16.83 o 
   6   6   0       10.06       14.77     15.77 o 
   1   7   0      859.44      997.56     18.45 o 
   2   7   0      109.03       97.79      8.09 o 
   3   7   0      130.55      158.90     36.25 o 
   4   7   0     1151.23     1114.83     43.91 o 
   5   7   0      112.95       95.64     20.00 o 
   6   7   0       10.36        0.85     15.10 o 
   0   8   0     1469.50     1504.09     31.30 o 
   1   8   0      589.01      580.56     14.27 o 
   2   8   0      237.52      235.01     16.61 o 
   3   8   0     1446.22     1431.77     38.95 o 
   4   8   0     3948.26     3763.61     85.27 o 
   5   8   0       17.10       -3.68     12.37 o 
   6   8   0      686.50      730.56     52.19 o 
   1   9   0       14.78       14.54      5.46 o 
   2   9   0        0.35       -2.60      5.88 o 
   3   9   0      643.39      639.84     27.50 o 
   4   9   0       25.23       16.45     10.42 o 
   5   9   0       43.16       33.19     15.97 o 
   0  10   0     2002.56     1971.61     63.64 o 
   1  10   0     1025.58      977.33     42.49 o 
   2  10   0      275.95      265.59     22.17 o 
   3  10   0      352.00      356.02     48.67 o 
   4  10   0      184.04      195.75     26.50 o 
   5  10   0     1054.30     1057.27     60.79 o 
   1  11   0       10.97        6.18      8.72 o 
   2  11   0       14.63        9.51      9.34 o 
   3  11   0      248.32      298.35     31.81 o 
   4  11   0      287.84      246.33     30.96 o 
   5  11   0      261.56      256.58     33.58 o 
   0  12   0      183.44      133.18     31.77 o 
   1  12   0       22.70       26.47     10.80 o 
   2  12   0      657.81      668.05     65.54 o 
   3  12   0       92.70       89.40     21.02 o 
   4  12   0       22.79        1.20     14.19 o 
   1  13   0      438.03      444.70     39.77 o 
   2  13   0      985.69      990.01     40.99 o 
   3  13   0       60.84       58.88     19.00 o 
   0  14   0      623.16      695.25     71.28 o 
   1  14   0      147.54      180.53     37.17 o 
   2  14   0        2.08       10.51     12.82 o 
   1  15   0      277.31      312.22     36.64 o 
   1   0   1     1924.85     2024.18     30.68 o 
   2   0   1     5990.70     5992.68     62.39 o 
   3   0   1      183.25      218.90     13.88 o 
   4   0   1      267.35      265.95     23.61 o 
   5   0   1       29.40       34.11      9.83 o 
   6   0   1     1876.56     2095.55     62.28 o 
   7   0   1      118.30      121.43     24.83 o 
  -7   1   1      127.87      125.73     25.53 o 
  -6   1   1      363.03      393.23     27.87 o 
  -5   1   1      189.91      178.62     14.99 o 
  -4   1   1      544.76      550.12     22.00 o 
  -3   1   1     7494.44     7637.76    102.07 o 
  -2   1   1     4753.31     4980.84     66.22 o 
  -1   1   1    13318.22    13269.33    185.93 o 
   0   1   1      101.45      116.28      4.52 o 
   1   1   1    13249.62    13109.25     91.07 o 
   2   1   1     4648.82     4766.80     53.20 o 
   3   1   1     7585.89     7962.49     85.34 o 
   4   1   1      541.68      524.98     21.28 o 
   5   1   1      191.34      173.89     16.67 o 
   6   1   1      367.88      404.55     34.75 o 
   7   1   1      127.67      113.39     36.37 o 
  -7   2   1      468.34      538.55     60.41 o 
  -6   2   1      279.46      305.82     25.18 o 
  -5   2   1      371.58      380.67     21.28 o 
  -4   2   1      917.45      869.78     31.25 o 
  -3   2   1     2887.32     2861.24     73.72 o 
  -2   2   1     1105.59     1058.55     40.12 o 
  -1   2   1     3541.58     3455.87     48.11 o 
   0   2   1      195.56      233.28      7.42 o 
   1   2   1     3608.12     3535.62     65.78 o 
   2   2   1     1097.26     1062.68     17.78 o 
   3   2   1     2895.17     2958.45     70.35 o 
   4   2   1      929.00      856.58     45.68 o 
   5   2   1      376.70      401.68     35.74 o 
   6   2   1      279.38      336.20    103.15 o 
   7   2   1      461.49      511.98     35.60 o 
  -7   3   1      107.00       87.89     18.76 o 
  -6   3   1       61.32       69.81     14.92 o 
  -5   3   1      100.97       96.92     13.50 o 
  -4   3   1      110.22      112.68     12.20 o 
  -3   3   1     1440.19     1463.87     34.40 o 
  -2   3   1      110.68       82.03     13.24 o 
  -1   3   1      698.31      667.58     12.93 o 
   0   3   1    15127.30    14965.37    141.85 o 
   1   3   1      706.90      674.44     13.82 o 
   2   3   1      103.83       96.77      7.70 o 
   3   3   1     1443.61     1457.92     29.69 o 
   4   3   1      109.95      129.35     16.31 o 
   5   3   1      107.00      104.90     18.65 o 
   6   3   1       62.23       58.33     18.25 o 
   7   3   1      102.54      119.32     26.12 o 
  -6   4   1      223.08      241.19     23.79 o 
  -5   4   1      706.65      703.63     49.08 o 
  -4   4   1      600.84      593.53     23.15 o 
  -3   4   1     1214.32     1179.68     28.10 o 
  -2   4   1       24.75       28.90      9.27 o 
  -1   4   1      548.32      539.73      9.75 o 
   0   4   1      390.63      507.56     11.98 o 
   1   4   1      563.28      601.21     14.07 o 
   2   4   1       25.18       34.63      6.55 o 
   3   4   1     1250.20     1201.89     29.48 o 
   4   4   1      592.61      585.20     31.09 o 
   5   4   1      693.72      725.32     40.02 o 
   6   4   1      213.06      234.28     28.68 o 
  -6   5   1      559.62      561.26     34.68 o 
  -5   5   1      449.51      544.63     42.05 o 
  -4   5   1      208.59      231.62     17.78 o 
  -3   5   1      220.89      203.72     19.15 o 
  -2   5   1     3788.61     3750.77     44.87 o 
  -1   5   1     1449.20     1524.49     18.33 o 
   0   5   1     1357.11     1285.98     19.02 o 
   1   5   1     1441.20     1513.74     22.02 o 
   2   5   1     3773.54     3686.33     50.04 o 
   3   5   1      233.77      227.26     11.05 o 
   4   5   1      204.55      218.75     22.37 o 
   5   5   1      439.61      405.24     34.46 o 
   6   5   1      545.45      613.72     48.98 o 
  -6   6   1        4.82        0.23     11.44 o 
  -5   6   1      277.45      297.12     50.91 o 
  -4   6   1      403.38      333.64     48.37 o 
  -3   6   1     2863.42     2799.80     62.42 o 
  -2   6   1      418.59      448.39     19.30 o 
  -1   6   1     1438.02     1594.31     21.76 o 
   0   6   1     4651.21     4878.97     39.82 o 
   1   6   1     1478.01     1620.75     24.26 o 
   2   6   1      405.41      401.36     16.48 o 
   3   6   1     2870.35     2817.45     47.24 o 
   4   6   1      415.01      443.82     32.26 o 
   5   6   1      282.69      313.90     49.99 o 
   6   6   1        4.85       -3.01     13.53 o 
  -6   7   1       73.15       76.64     50.61 o 
  -5   7   1      487.70      536.27     39.79 o 
  -4   7   1      804.63      783.46     44.29 o 
  -3   7   1      789.56      799.46     27.77 o 
  -2   7   1       64.28       65.13      9.76 o 
  -1   7   1     1349.47     1299.26     22.39 o 
   0   7   1     8296.02     8554.04     62.38 o 
   1   7   1     1343.21     1274.47     38.06 o 
   2   7   1       65.30       55.48      7.36 o 
   3   7   1      785.56      759.44     33.68 o 
   4   7   1      768.85      762.64     46.33 o 
   5   7   1      488.30      482.98     37.88 o 
   6   7   1       70.46       58.74     19.78 o 
  -6   8   1      280.07      275.70     68.83 o 
  -5   8   1      449.23      473.48     38.77 o 
  -4   8   1      616.16      577.51     34.89 o 
  -3   8   1     2422.21     2370.66     50.05 o 
  -2   8   1     2056.49     2104.75     37.79 o 
  -1   8   1      131.15      123.13      7.99 o 
   0   8   1      348.59      457.53     13.98 o 
   1   8   1      133.11      126.98      9.46 o 
   2   8   1     2035.38     2101.51     33.19 o 
   3   8   1     2460.93     2431.34     51.05 o 
   4   8   1      625.70      607.18     36.75 o 
   5   8   1      446.41      432.57     38.08 o 
   6   8   1      278.04      260.29     33.18 o 
  -5   9   1      166.89      187.06     21.64 o 
  -4   9   1       12.68        9.35      9.20 o 
  -3   9   1      170.69      186.66     45.82 o 
  -2   9   1     2361.48     2482.94     53.49 o 
  -1   9   1      104.27       83.15      9.82 o 
   0   9   1      154.10      178.53     11.58 o 
   1   9   1       99.83       99.91      9.83 o 
   2   9   1     2392.55     2395.81     43.55 o 
   3   9   1      169.78      173.15     19.28 o 
   4   9   1       12.36       13.18      9.58 o 
   5   9   1      170.02      156.91     25.46 o 
  -5  10   1       92.41       55.81     23.11 o 
  -4  10   1      606.02      551.79     41.97 o 
  -3  10   1      213.91      152.44     22.97 o 
  -2  10   1        9.56       13.38      9.21 o 
  -1  10   1     1875.39     1837.87     53.67 o 
   0  10   1       94.56       78.07     12.32 o 
   1  10   1     1907.38     1879.88     56.94 o 
   2  10   1       10.00       -2.39      6.23 o 
   3  10   1      206.54      167.45     28.98 o 
   4  10   1      610.25      567.22     44.99 o 
   5  10   1       97.55       62.92     15.61 o 
  -4  11   1     1047.31     1074.42     53.08 o 
  -3  11   1       22.34       34.63     15.50 o 
  -2  11   1      470.01      514.16     31.86 o 
  -1  11   1      340.01      342.70     24.98 o 
   0  11   1      336.87      354.31     24.64 o 
   1  11   1      331.32      383.02     26.07 o 
   2  11   1      468.60      462.57     29.88 o 
   3  11   1       24.10        7.67     12.31 o 
   4  11   1     1045.65      993.28     50.90 o 
  -4  12   1      432.42      450.25     42.92 o 
  -3  12   1       13.49       35.01     16.03 o 
  -2  12   1      360.65      323.49     27.29 o 
  -1  12   1      912.48      863.21     34.92 o 
   0  12   1       47.58       48.82     16.51 o 
   1  12   1      897.57      821.11     38.74 o 
   2  12   1      364.33      350.95     27.23 o 
   3  12   1       14.55       -8.87     11.69 o 
   4  12   1      431.62      481.55     43.20 o 
  -3  13   1       39.28       40.76     17.98 o 
  -2  13   1      495.55      541.50     36.24 o 
  -1  13   1       42.90       48.47     13.72 o 
   0  13   1      456.54      509.14     42.41 o 
   1  13   1       43.81       52.45     16.82 o 
   2  13   1      495.94      589.22     36.81 o 
   3  13   1       37.13       15.40     17.21 o 
  -2  14   1       57.35       59.27     16.97 o 
  -1  14   1      386.90      424.04     40.10 o 
   0  14   1       27.81       27.59     16.56 o 
   1  14   1      385.89      404.68     39.87 o 
   2  14   1       56.24       29.51     18.21 o 
  -1  15   1       15.87       17.68     18.21 o 
   0  15   1       22.62       19.67     16.16 o 
   1  15   1       14.26       20.72     16.78 o 
   0   0   2      349.43      357.60     15.27 o 
   1   0   2        5.56       15.78      3.19 o 
   2   0   2     2345.53     2465.74     35.18 o 
   3   0   2       97.21       92.48      9.49 o 
   4   0   2     1239.79     1227.30     32.21 o 
   5   0   2      343.34      394.36     24.59 o 
   6   0   2        2.12        1.29      9.00 o 
   7   0   2      548.20      564.08     36.89 o 
  -7   1   2      535.99      513.80     64.15 o 
  -6   1   2      267.95      242.21     22.90 o 
  -5   1   2      650.14      699.00     27.99 o 
  -4   1   2     1795.54     1778.36     52.24 o 
  -3   1   2     3285.73     3124.84     47.29 o 
  -2   1   2     4135.88     4049.23     90.21 o 
  -1   1   2     3100.17     3099.37     35.21 o 
   0   1   2      933.50      973.22     18.20 o 
   1   1   2     3030.76     3070.28     29.70 o 
   2   1   2     4132.81     4079.06     50.58 o 
   3   1   2     3257.24     3040.77     46.01 o 
   4   1   2     1801.39     1751.49     38.43 o 
   5   1   2      654.46      707.36     27.90 o 
   6   1   2      270.78      276.86     30.80 o 
   7   1   2      540.29      589.47     38.04 o 
  -7   2   2       97.98      100.71     18.99 o 
  -6   2   2      277.80      265.08     20.66 o 
  -5   2   2      769.06      769.48     30.60 o 
  -4   2   2      510.64      512.89     42.02 o 
  -3   2   2      116.20       84.89     11.53 o 
  -2   2   2     3135.18     2993.67     50.46 o 
  -1   2   2      783.42      717.95     15.93 o 
   0   2   2    11726.82    11587.58     83.16 o 
   1   2   2      787.37      725.53     20.52 o 
   2   2   2     3099.91     2975.93     33.31 o 
   3   2   2      110.84      101.74      9.50 o 
   4   2   2      502.41      488.15     21.38 o 
   5   2   2      762.48      792.10     59.67 o 
   6   2   2      284.53      249.44     38.90 o 
   7   2   2       99.10      131.27     25.06 o 
  -7   3   2       42.21       27.92     15.56 o 
  -6   3   2      708.64      717.53     33.11 o 
  -5   3   2      611.37      698.69     24.83 o 
  -4   3   2      376.86      337.63     17.87 o 
  -3   3   2      458.32      461.66     34.01 o 
  -2   3   2     1165.76     1172.39     46.43 o 
  -1   3   2     2596.41     2394.93     28.73 o 
   0   3   2     4763.58     4803.17     42.06 o 
   1   3   2     2575.72     2419.08     34.50 o 
   2   3   2     1177.17     1161.06     17.95 o 
   3   3   2      446.07      477.76     16.49 o 
   4   3   2      375.66      349.32     18.62 o 
   5   3   2      620.63      597.48     36.89 o 
   6   3   2      710.79      690.23     46.79 o 
   7   3   2       44.90       74.50     22.71 o 
  -6   4   2       70.22       72.00     15.31 o 
  -5   4   2       71.50       32.26      9.50 o 
  -4   4   2      347.15      319.53     20.39 o 
  -3   4   2      509.01      476.36     24.52 o 
  -2   4   2      372.63      370.04     18.39 o 
  -1   4   2     1184.68     1070.10     16.50 o 
   0   4   2     4613.66     4652.11     39.83 o 
   1   4   2     1188.57     1107.12     25.10 o 
   2   4   2      356.81      360.82     15.78 o 
   3   4   2      490.39      467.83     17.37 o 
   4   4   2      354.24      325.67     26.55 o 
   5   4   2       68.43       36.51     13.94 o 
   6   4   2       71.14       40.01     16.24 o 
  -6   5   2       30.97       28.86     12.39 o 
  -5   5   2      369.71      383.94     26.03 o 
  -4   5   2     2036.40     2108.51     87.64 o 
  -3   5   2     2605.70     2634.88     58.60 o 
  -2   5   2       56.71       55.60      7.76 o 
  -1   5   2      930.48     1013.52     13.94 o 
   0   5   2     1394.14     1409.09     20.43 o 
   1   5   2      902.29      942.94     17.97 o 
   2   5   2       57.69       71.18     13.51 o 
   3   5   2     2600.53     2641.26     46.42 o 
   4   5   2     2057.50     2129.89     77.39 o 
   5   5   2      383.94      384.21     32.39 o 
   6   5   2       35.09       44.84     17.11 o 
  -6   6   2      200.88      178.57     21.43 o 
  -5   6   2       54.05       21.98     10.16 o 
  -4   6   2      298.13      272.55     25.83 o 
  -3   6   2      997.01      967.94     36.00 o 
  -2   6   2      684.92      679.78     16.96 o 
  -1   6   2      361.22      391.88     13.68 o 
   0   6   2      678.49      620.40     16.12 o 
   1   6   2      374.01      417.20     12.90 o 
   2   6   2      693.33      706.91     25.12 o 
   3   6   2      976.58      961.21     27.95 o 
   4   6   2      286.16      315.66     28.04 o 
   5   6   2       50.35       36.22     15.11 o 
   6   6   2      206.91      202.77     28.37 o 
  -6   7   2     1559.58     1728.50     53.52 o 
  -5   7   2      699.44      709.27     51.11 o 
  -4   7   2       28.90       21.55     12.23 o 
  -3   7   2     2097.47     1968.72     50.18 o 
  -2   7   2      673.40      642.87     17.50 o 
  -1   7   2     1658.42     1767.39     24.66 o 
   0   7   2       28.78       28.23      5.09 o 
   1   7   2     1618.14     1696.06     27.40 o 
   2   7   2      684.81      667.05     18.38 o 
   3   7   2     2060.64     2115.11     43.22 o 
   4   7   2       28.84       30.78     12.82 o 
   5   7   2      701.28      698.70     42.53 o 
   6   7   2     1571.10     1772.21     78.10 o 
  -6   8   2      163.10      151.96     38.79 o 
  -5   8   2      380.57      401.27     36.00 o 
  -4   8   2      293.07      303.51     23.36 o 
  -3   8   2      584.48      571.04     26.80 o 
  -2   8   2      110.47      126.10     10.00 o 
  -1   8   2     1443.89     1490.12     25.40 o 
   0   8   2       27.51       29.45      5.67 o 
   1   8   2     1457.91     1495.36     27.10 o 
   2   8   2      117.89      117.77     10.29 o 
   3   8   2      570.49      562.61     30.94 o 
   4   8   2      298.24      325.86     48.47 o 
   5   8   2      373.19      334.06     40.42 o 
   6   8   2      166.56      210.91     32.58 o 
  -5   9   2      356.37      342.78     35.75 o 
  -4   9   2      435.97      434.16     36.68 o 
  -3   9   2     1031.40     1028.38    101.11 o 
  -2   9   2     1235.37     1222.01     31.12 o 
  -1   9   2      178.39      179.87     18.74 o 
   0   9   2       26.86       19.73      5.95 o 
   1   9   2      185.80      173.48     12.77 o 
   2   9   2     1235.01     1267.44     27.57 o 
   3   9   2     1038.67     1005.04     62.31 o 
   4   9   2      432.53      483.02     37.07 o 
   5   9   2      351.48      324.52     33.54 o 
  -5  10   2       66.81       81.05     21.18 o 
  -4  10   2       27.69       12.58     13.24 o 
  -3  10   2      260.76      225.97     35.13 o 
  -2  10   2     1494.75     1505.11     35.86 o 
  -1  10   2       10.05        0.45      5.97 o 
   0  10   2      626.19      670.89     20.08 o 
   1  10   2        9.25        4.07      5.52 o 
   2  10   2     1506.02     1369.06     44.27 o 
   3  10   2      268.44      217.05     20.15 o 
   4  10   2       28.60        5.45     10.11 o 
   5  10   2       70.19       67.03     15.41 o 
  -4  11   2       12.45       -7.04     12.58 o 
  -3  11   2       96.66      120.68     34.01 o 
  -2  11   2     1638.63     1677.69     48.56 o 
  -1  11   2      580.01      600.75     40.17 o 
   0  11   2      754.59      767.13     31.47 o 
   1  11   2      595.42      572.18     29.82 o 
   2  11   2     1631.86     1644.93     47.30 o 
   3  11   2       89.95       73.45     18.19 o 
   4  11   2       13.96        9.29     12.84 o 
  -4  12   2       10.91       46.18     18.34 o 
  -3  12   2       99.18       88.32     34.93 o 
  -2  12   2      123.73      136.51     21.47 o 
  -1  12   2      131.66      126.99     17.60 o 
   0  12   2      156.32      136.60     17.81 o 
   1  12   2      125.38      141.51     22.89 o 
   2  12   2      128.98      126.97     18.35 o 
   3  12   2       94.75       99.54     20.88 o 
   4  12   2        9.36       14.10     14.80 o 
  -3  13   2       37.97       30.29     28.41 o 
  -2  13   2      206.95      211.34     23.88 o 
  -1  13   2      244.62      208.54     22.34 o 
   0  13   2       77.35       63.20     27.70 o 
   1  13   2      242.87      213.41     51.83 o 
   2  13   2      202.67      238.99     24.24 o 
   3  13   2       40.86       13.87     16.90 o 
  -2  14   2       74.53       95.25     19.39 o 
  -1  14   2      191.08      161.46     26.49 o 
   0  14   2       34.72       19.22     16.67 o 
   1  14   2      186.11      204.31     29.73 o 
   2  14   2       75.76      115.29     24.66 o 
   0  15   2      231.14      191.90     30.95 o 
   1   0   3      374.77      356.30     10.15 o 
   2   0   3       56.74       60.65      8.32 o 
   3   0   3      389.44      390.20     16.67 o 
   4   0   3     1445.72     1352.16     34.45 o 
   5   0   3      732.22      797.13     30.41 o 
   6   0   3      107.62      103.73     20.21 o 
   7   0   3       11.97       -2.46     11.63 o 
  -7   1   3       20.47       17.94     13.93 o 
  -6   1   3      379.86      430.00     29.30 o 
  -5   1   3      175.28      175.22     17.21 o 
  -4   1   3     3486.27     3364.38     57.04 o 
  -3   1   3     2624.10     2577.23     52.58 o 
  -2   1   3      423.37      401.54     42.15 o 
  -1   1   3     5203.10     5307.05     48.04 o 
   0   1   3     4636.74     4771.42     80.50 o 
   1   1   3     5240.50     5361.97     68.54 o 
   2   1   3      423.34      406.88     12.33 o 
   3   1   3     2603.84     2467.40     41.48 o 
   4   1   3     3464.34     3414.80     80.28 o 
   5   1   3      174.59      142.73     15.70 o 
   6   1   3      384.41      375.68     34.02 o 
   7   1   3       21.10       18.60     17.11 o 
  -7   2   3      240.49      272.85     34.74 o 
  -6   2   3      495.19      550.91     28.93 o 
  -5   2   3      226.20      227.79     19.79 o 
  -4   2   3       83.89       69.71     10.73 o 
  -3   2   3      935.21      871.05     30.36 o 
  -2   2   3      792.49      901.36     26.44 o 
  -1   2   3     2173.26     2286.60     28.78 o 
   0   2   3      385.24      404.12     11.93 o 
   1   2   3     2122.95     2294.47     29.83 o 
   2   2   3      820.64      905.41     20.81 o 
   3   2   3      919.03      895.71     23.39 o 
   4   2   3       74.85       75.81     11.00 o 
   5   2   3      232.08      196.39     46.23 o 
   6   2   3      490.34      527.03     40.72 o 
   7   2   3      245.00      284.41     35.38 o 
  -6   3   3      111.66       96.59     14.06 o 
  -5   3   3      614.08      589.04     24.35 o 
  -4   3   3      666.69      649.34     25.07 o 
  -3   3   3       30.55       22.61      8.06 o 
  -2   3   3      907.28      957.09     28.41 o 
  -1   3   3      736.54      713.77     14.82 o 
   0   3   3     2517.39     2409.60     24.88 o 
   1   3   3      715.69      689.58     37.05 o 
   2   3   3      887.18      939.11     31.57 o 
   3   3   3       28.85       25.25      5.25 o 
   4   3   3      668.93      691.08     33.47 o 
   5   3   3      621.68      618.28     67.92 o 
   6   3   3      112.18      133.16     22.53 o 
  -6   4   3      118.34      131.63     18.34 o 
  -5   4   3     1189.39     1190.08     32.58 o 
  -4   4   3       18.32       13.37      6.35 o 
  -3   4   3     1772.26     1712.67     44.68 o 
  -2   4   3      432.43      441.63     18.99 o 
  -1   4   3      640.37      619.29     16.46 o 
   0   4   3     5804.47     5736.42     47.62 o 
   1   4   3      634.95      602.64     15.81 o 
   2   4   3      426.98      438.08     17.26 o 
   3   4   3     1767.29     1727.24     37.36 o 
   4   4   3       18.19       22.00     10.41 o 
   5   4   3     1228.81     1229.99    101.82 o 
   6   4   3      118.81      107.23     36.66 o 
  -6   5   3      178.24      167.70     20.71 o 
  -5   5   3      157.94      134.26     16.63 o 
  -4   5   3      381.10      365.74     22.88 o 
  -3   5   3      680.75      664.10     22.75 o 
  -2   5   3      851.73      860.04     17.24 o 
  -1   5   3       15.33       20.90      4.24 o 
   0   5   3      769.70      814.38     15.85 o 
   1   5   3       11.34       15.18      4.03 o 
   2   5   3      834.04      854.32     24.39 o 
   3   5   3      691.99      703.45     24.45 o 
   4   5   3      373.25      362.98     29.40 o 
   5   5   3      159.56      152.73     23.02 o 
   6   5   3      180.67      214.74     28.81 o 
  -6   6   3      162.00      150.54     20.36 o 
  -5   6   3       23.60       17.03     10.76 o 
  -4   6   3      293.57      324.23     21.83 o 
  -3   6   3      294.31      283.84     15.71 o 
  -2   6   3     2193.06     2103.63     30.42 o 
  -1   6   3     1942.83     1914.71     21.39 o 
   0   6   3       64.90       58.85      5.94 o 
   1   6   3     1910.47     1885.97     28.32 o 
   2   6   3     2152.09     2152.35     55.35 o 
   3   6   3      319.58      252.16     23.34 o 
   4   6   3      294.10      333.60     40.22 o 
   5   6   3       22.80       29.38     14.25 o 
   6   6   3      163.06      184.33     50.71 o 
  -6   7   3       20.43        4.02     16.08 o 
  -5   7   3      358.23      412.84     35.81 o 
  -4   7   3      294.93      294.76     18.66 o 
  -3   7   3      335.45      349.26     28.51 o 
  -2   7   3      386.07      393.30     14.90 o 
  -1   7   3      145.59      176.95      9.60 o 
   0   7   3     6311.14     6045.50     57.02 o 
   1   7   3      133.29      133.93      9.79 o 
   2   7   3      371.51      369.92     17.53 o 
   3   7   3      325.52      340.53     21.52 o 
   4   7   3      295.38      325.82     29.15 o 
   5   7   3      362.12      310.03     31.18 o 
   6   7   3       20.52       28.02     20.67 o 
  -6   8   3       21.20       24.72     18.95 o 
  -5   8   3       65.84       36.20     12.34 o 
  -4   8   3      225.65      198.08     33.60 o 
  -3   8   3      455.87      444.92     33.74 o 
  -2   8   3       88.61       77.41      9.93 o 
  -1   8   3      978.63      916.97     24.92 o 
   0   8   3     3408.05     3394.28     41.79 o 
   1   8   3      998.07      956.99     22.32 o 
   2   8   3       92.98       68.78      8.51 o 
   3   8   3      451.17      408.60     23.70 o 
   4   8   3      226.66      248.42     26.61 o 
   5   8   3       67.19       83.71     19.62 o 
   6   8   3       21.09        6.55     17.35 o 
  -5   9   3      863.12      957.31     64.35 o 
  -4   9   3     1140.84     1101.60     50.53 o 
  -3   9   3      686.41      656.76     43.27 o 
  -2   9   3     1097.00     1116.26     33.72 o 
  -1   9   3     3575.11     3454.31     52.19 o 
   0   9   3     2414.67     2346.40     35.49 o 
   1   9   3     3511.74     3502.02     46.22 o 
   2   9   3     1078.96     1111.26     26.55 o 
   3   9   3      675.31      696.93     29.43 o 
   4   9   3     1136.53     1152.61     48.82 o 
   5   9   3      861.08      841.41     46.78 o 
  -5  10   3      253.76      231.83     51.52 o 
  -4  10   3      188.71      171.30     25.82 o 
  -3  10   3       14.89       15.21     13.75 o 
  -2  10   3     1069.48     1070.41     30.96 o 
  -1  10   3     1143.30     1071.71     29.92 o 
   0  10   3      165.47      189.82     15.53 o 
   1  10   3     1129.04     1164.29     27.10 o 
   2  10   3     1056.17     1088.98     31.47 o 
   3  10   3       17.74       15.31      9.63 o 
   4  10   3      186.82      175.61     20.00 o 
   5  10   3      255.87      233.72     31.97 o 
  -4  11   3      323.90      332.95     46.13 o 
  -3  11   3      260.69      270.96     31.66 o 
  -2  11   3      127.46      146.93     18.97 o 
  -1  11   3      710.70      688.44     32.26 o 
   0  11   3       53.31       29.07     10.99 o 
   1  11   3      733.03      739.18     23.59 o 
   2  11   3      123.62      129.64     14.66 o 
   3  11   3      263.24      276.93     29.43 o 
   4  11   3      314.94      326.52     32.72 o 
  -4  12   3      358.11      374.69     67.00 o 
  -3  12   3      842.44      893.11     49.44 o 
  -2  12   3        8.22        4.65     10.82 o 
  -1  12   3      359.73      361.49     27.59 o 
   0  12   3       86.85       39.36     12.10 o 
   1  12   3      365.47      403.12     41.24 o 
   2  12   3        9.36        8.09     10.58 o 
   3  12   3      833.16      778.52     47.12 o 
   4  12   3      366.26      360.76     37.57 o 
  -3  13   3      108.60      153.26     32.48 o 
  -2  13   3      115.09      110.55     19.10 o 
  -1  13   3       30.44       46.08     13.95 o 
   0  13   3        0.14       -8.03      9.18 o 
   1  13   3       29.60       19.18     14.37 o 
   2  13   3      112.30       87.91     39.51 o 
   3  13   3      109.85      112.47     46.33 o 
  -2  14   3      361.02      432.07     34.55 o 
  -1  14   3      246.34      230.85     35.98 o 
   0  14   3        0.03       -4.86     13.24 o 
   1  14   3      245.76      216.75     30.30 o 
   2  14   3      363.70      312.19     51.52 o 
   0   0   4     2965.86     2799.24     44.78 o 
   1   0   4     5687.51     5704.28     53.06 o 
   2   0   4        4.15        4.24      3.95 o 
   3   0   4       56.62       54.89      9.00 o 
   4   0   4     1019.02      982.92     30.10 o 
   5   0   4      182.57      167.68     20.09 o 
   6   0   4      108.34      126.70     22.77 o 
   7   0   4       12.71       12.87     17.27 o 
  -7   1   4       73.00       95.31     31.77 o 
  -6   1   4      472.95      476.55     38.94 o 
  -5   1   4      679.25      642.96     28.16 o 
  -4   1   4      437.76      447.15     23.27 o 
  -3   1   4     7019.39     7145.22     83.79 o 
  -2   1   4      592.24      623.54     22.44 o 
  -1   1   4     4562.78     4795.82     47.18 o 
   0   1   4    14589.04    14911.96    109.95 o 
   1   1   4     4554.58     4850.66     46.52 o 
   2   1   4      604.53      612.23     17.72 o 
   3   1   4     6990.50     6979.01    131.79 o 
   4   1   4      435.93      449.82     37.16 o 
   5   1   4      693.81      686.90     36.97 o 
   6   1   4      477.13      505.86     40.17 o 
   7   1   4       77.56       27.90     24.84 o 
  -6   2   4        6.35       11.18     10.93 o 
  -5   2   4      261.59      237.06     20.17 o 
  -4   2   4        4.05       -5.21      5.21 o 
  -3   2   4     2265.98     2145.99     49.86 o 
  -2   2   4     1036.38      974.47     23.68 o 
  -1   2   4     1200.72     1224.84     31.22 o 
   0   2   4      373.33      329.55      8.85 o 
   1   2   4     1181.72     1253.09     25.43 o 
   2   2   4     1049.06     1005.78     19.76 o 
   3   2   4     2251.51     2185.29     33.96 o 
   4   2   4        3.31        1.45      6.04 o 
   5   2   4      266.72      245.98     30.14 o 
   6   2   4        6.23        9.86     13.50 o 
  -6   3   4      397.31      388.52     26.51 o 
  -5   3   4      147.50      121.72     15.70 o 
  -4   3   4     2243.18     2308.27     47.75 o 
  -3   3   4      542.45      502.43     24.93 o 
  -2   3   4      640.36      609.16     16.28 o 
  -1   3   4    13248.53    13892.59     92.24 o 
   0   3   4       20.01       20.63      3.34 o 
   1   3   4    13204.91    13683.52    104.89 o 
   2   3   4      670.38      665.15     14.85 o 
   3   3   4      550.01      528.83     42.12 o 
   4   3   4     2249.32     2345.52     70.36 o 
   5   3   4      146.93      126.92     33.81 o 
   6   3   4      407.65      381.06     39.41 o 
  -6   4   4      536.95      576.47     35.63 o 
  -5   4   4       55.33       59.71     10.44 o 
  -4   4   4      243.14      205.59     41.03 o 
  -3   4   4      163.15      158.33     17.06 o 
  -2   4   4      766.68      760.29     30.63 o 
  -1   4   4     1569.49     1602.86     19.90 o 
   0   4   4      314.57      367.18     13.97 o 
   1   4   4     1594.85     1587.74     27.13 o 
   2   4   4      744.54      714.98     22.72 o 
   3   4   4      164.62      186.41     15.83 o 
   4   4   4      240.08      283.93     26.32 o 
   5   4   4       59.59       36.20     18.94 o 
   6   4   4      542.69      502.98     41.90 o 
  -6   5   4      482.91      479.95     32.67 o 
  -5   5   4      426.36      438.16     23.97 o 
  -4   5   4      168.31      142.91     15.34 o 
  -3   5   4     1225.54     1210.86     31.62 o 
  -2   5   4      332.97      341.48     14.53 o 
  -1   5   4      657.81      654.86     13.85 o 
   0   5   4      589.23      536.58     13.64 o 
   1   5   4      676.64      699.52     18.99 o 
   2   5   4      323.94      332.42     19.15 o 
   3   5   4     1218.72     1192.12     33.01 o 
   4   5   4      161.04      132.39     14.76 o 
   5   5   4      427.45      354.36     45.82 o 
   6   5   4      489.85      459.80     65.88 o 
  -6   6   4      150.11      184.66     21.95 o 
  -5   6   4      208.68      236.87     21.68 o 
  -4   6   4      505.73      469.51     24.04 o 
  -3   6   4      302.19      295.69     16.10 o 
  -2   6   4       39.30       32.52      4.89 o 
  -1   6   4     1395.31     1406.89     24.22 o 
   0   6   4       11.70       10.21      3.72 o 
   1   6   4     1387.55     1355.16     24.50 o 
   2   6   4       38.80       36.13      8.16 o 
   3   6   4      304.69      298.16     27.94 o 
   4   6   4      519.12      561.84     31.77 o 
   5   6   4      202.42      244.18     29.34 o 
   6   6   4      148.05      135.92     26.13 o 
  -6   7   4       77.69       86.43     23.19 o 
  -5   7   4      366.15      345.20     32.80 o 
  -4   7   4      678.34      621.04     28.84 o 
  -3   7   4      235.47      199.29     16.76 o 
  -2   7   4      303.88      295.38     17.04 o 
  -1   7   4     3868.17     3880.81     51.74 o 
   0   7   4      645.03      639.78     16.78 o 
   1   7   4     3858.22     3803.58     45.66 o 
   2   7   4      312.04      302.38     19.63 o 
   3   7   4      231.50      228.72     23.57 o 
   4   7   4      688.27      661.26     28.48 o 
   5   7   4      378.76      329.97     63.13 o 
   6   7   4       76.66       76.15     34.82 o 
  -5   8   4       76.20       68.26     20.67 o 
  -4   8   4      508.00      537.95     62.11 o 
  -3   8   4      475.24      479.87     39.00 o 
  -2   8   4      524.93      516.27     29.54 o 
  -1   8   4      424.33      414.67     20.36 o 
   0   8   4     1621.64     1609.61     41.34 o 
   1   8   4      423.79      404.14     29.48 o 
   2   8   4      531.41      523.88     20.38 o 
   3   8   4      489.15      491.80     27.39 o 
   4   8   4      487.77      563.09     39.34 o 
   5   8   4       77.24       94.13     21.93 o 
  -5   9   4       32.45       29.86     16.73 o 
  -4   9   4      368.04      413.14     48.98 o 
  -3   9   4     1341.26     1394.36     74.64 o 
  -2   9   4      368.83      324.65     29.17 o 
  -1   9   4      799.53      814.84     25.64 o 
   0   9   4     2124.37     2105.75     43.15 o 
   1   9   4      820.07      805.44     22.35 o 
   2   9   4      373.65      388.32     18.96 o 
   3   9   4     1361.81     1286.04     39.58 o 
   4   9   4      372.68      399.36     60.18 o 
   5   9   4       31.81       26.58     15.98 o 
  -5  10   4      489.41      515.28     45.20 o 
  -4  10   4      332.99      355.74     36.98 o 
  -3  10   4      481.11      484.14     61.30 o 
  -2  10   4     1257.94     1160.20     33.08 o 
  -1  10   4      697.36      667.79     25.30 o 
   0  10   4      473.25      457.92     23.34 o 
   1  10   4      691.97      628.26     21.45 o 
   2  10   4     1277.78     1226.49     29.89 o 
   3  10   4      476.97      401.54     27.38 o 
   4  10   4      336.16      318.56     26.37 o 
   5  10   4      489.19      408.43     39.52 o 
  -4  11   4       60.91       50.65     19.57 o 
  -3  11   4      243.66      195.00     27.08 o 
  -2  11   4      417.74      449.36     25.40 o 
  -1  11   4      189.91      186.69     16.34 o 
   0  11   4      351.14      314.92     51.17 o 
   1  11   4      195.81      179.34     16.34 o 
   2  11   4      416.21      415.00     26.67 o 
   3  11   4      250.69      231.07     32.00 o 
   4  11   4       58.90       91.05     16.98 o 
  -4  12   4       77.84       52.34     36.15 o 
  -3  12   4      121.72      104.00     23.20 o 
  -2  12   4      670.14      656.46     38.04 o 
  -1  12   4      115.60      108.56     16.91 o 
   0  12   4        5.15       -2.01      9.19 o 
   1  12   4      110.36       90.27     18.01 o 
   2  12   4      676.33      674.74     37.54 o 
   3  12   4      122.80      135.75     23.90 o 
   4  12   4       75.66       56.04     18.78 o 
  -3  13   4      552.15      593.87     49.16 o 
  -2  13   4      320.73      293.06     27.83 o 
  -1  13   4      139.32      134.03     19.33 o 
   0  13   4      211.54      218.65     25.02 o 
   1  13   4      139.07      133.47     24.17 o 
   2  13   4      316.38      262.40     32.59 o 
   3  13   4      556.03      551.13     44.15 o 
  -2  14   4        7.82       -4.62     12.70 o 
  -1  14   4      287.63      337.85     30.18 o 
   0  14   4       63.22       48.50     18.58 o 
   1  14   4      288.03      327.07     36.69 o 
   2  14   4        7.47       10.79     16.41 o 
   1   0   5     3700.49     3706.36     41.89 o 
   2   0   5     2827.51     2843.32     44.24 o 
   3   0   5      228.04      226.24     15.73 o 
   4   0   5        0.06       -0.50      6.12 o 
   5   0   5      441.55      478.06     36.07 o 
   6   0   5     1871.64     1962.03     67.95 o 
  -6   1   5      753.82      814.29     44.06 o 
  -5   1   5      136.00      134.37     16.23 o 
  -4   1   5     1893.34     1947.81     43.91 o 
  -3   1   5      422.15      465.45     41.24 o 
  -2   1   5      725.12      702.54     18.33 o 
  -1   1   5      158.17      163.77     16.49 o 
   0   1   5      117.94      133.49      8.39 o 
   1   1   5      163.98      170.47      9.49 o 
   2   1   5      718.13      696.52     20.49 o 
   3   1   5      418.66      422.12     21.46 o 
   4   1   5     1878.09     1948.34     61.62 o 
   5   1   5      135.65      145.54     21.05 o 
   6   1   5      748.86      787.60     47.08 o 
  -6   2   5       18.13       17.07     11.02 o 
  -5   2   5     1496.84     1499.58     50.96 o 
  -4   2   5     1531.89     1527.81     39.07 o 
  -3   2   5     4800.32     4912.84     82.96 o 
  -2   2   5      313.96      315.88     12.43 o 
  -1   2   5     3726.38     3958.81     37.75 o 
   0   2   5      319.09      312.94      9.57 o 
   1   2   5     3740.28     3930.32     42.62 o 
   2   2   5      300.65      296.96     13.09 o 
   3   2   5     4901.26     4987.92     57.98 o 
   4   2   5     1538.28     1469.30     78.00 o 
   5   2   5     1500.38     1486.08     54.94 o 
   6   2   5       16.53        8.30     13.15 o 
  -6   3   5      366.96      336.34     27.02 o 
  -5   3   5      264.90      261.35     21.90 o 
  -4   3   5     2922.68     2998.60     69.58 o 
  -3   3   5      789.58      759.70     30.94 o 
  -2   3   5      686.10      632.57     26.40 o 
  -1   3   5      895.19      874.36     17.91 o 
   0   3   5       31.26       33.62      3.59 o 
   1   3   5      909.62      828.32     18.87 o 
   2   3   5      692.25      673.26     16.64 o 
   3   3   5      755.94      773.25     26.60 o 
   4   3   5     2923.13     3090.63    180.84 o 
   5   3   5      259.31      263.30     28.76 o 
   6   3   5      362.73      340.31     35.88 o 
  -6   4   5       12.62       14.30     10.01 o 
  -5   4   5      783.43      812.98     54.87 o 
  -4   4   5      411.80      445.69     31.85 o 
  -3   4   5      730.48      693.32     23.80 o 
  -2   4   5     1070.43     1143.77     23.58 o 
  -1   4   5     3399.68     3446.80     34.65 o 
   0   4   5     3857.28     3813.16     38.33 o 
   1   4   5     3432.55     3535.55     57.97 o 
   2   4   5     1096.66     1119.43     29.94 o 
   3   4   5      730.84      769.45     29.92 o 
   4   4   5      419.40      399.65     24.93 o 
   5   4   5      748.81      775.33    124.22 o 
   6   4   5       13.30       -3.20     12.69 o 
  -6   5   5       95.03      101.39     18.50 o 
  -5   5   5       46.95       42.40     10.02 o 
  -4   5   5      173.53      169.92     21.21 o 
  -3   5   5     1205.54     1298.14     42.41 o 
  -2   5   5     1809.26     1869.29     31.34 o 
  -1   5   5      349.56      333.05     10.90 o 
   0   5   5     1713.13     1589.67     24.00 o 
   1   5   5      345.81      328.57     15.38 o 
   2   5   5     1817.99     1841.18     39.93 o 
   3   5   5     1209.17     1234.35     47.48 o 
   4   5   5      176.51      189.77     17.99 o 
   5   5   5       42.66       43.91     15.69 o 
   6   5   5       93.09      115.33     25.86 o 
  -6   6   5      226.76      191.03     33.30 o 
  -5   6   5      723.09      680.68     41.54 o 
  -4   6   5      185.78      168.97     17.21 o 
  -3   6   5     1716.34     1725.88     39.79 o 
  -2   6   5      244.41      221.52     11.75 o 
  -1   6   5     2015.70     2075.04     34.88 o 
   0   6   5      899.61      919.09     19.29 o 
   1   6   5     2019.38     2054.14     31.61 o 
   2   6   5      242.21      233.03     17.55 o 
   3   6   5     1747.01     1662.03     44.00 o 
   4   6   5      184.76      161.06     17.22 o 
   5   6   5      723.34      744.54     45.12 o 
   6   6   5      227.38      202.24     30.81 o 
  -6   7   5      217.21      207.20     29.93 o 
  -5   7   5      260.85      292.82     32.18 o 
  -4   7   5      225.14      251.63     27.43 o 
  -3   7   5      873.25      912.06     42.97 o 
  -2   7   5      752.78      757.23     23.44 o 
  -1   7   5      386.91      370.79     18.53 o 
   0   7   5     1102.04     1127.63     22.50 o 
   1   7   5      376.44      379.08     16.12 o 
   2   7   5      743.06      781.50     27.62 o 
   3   7   5      867.83      880.79     45.99 o 
   4   7   5      224.51      188.06     19.03 o 
   5   7   5      263.68      231.44     29.21 o 
   6   7   5      216.58      232.61     32.24 o 
  -5   8   5      175.57      177.24     26.66 o 
  -4   8   5       10.88       24.32     13.77 o 
  -3   8   5     1078.01     1049.64     57.73 o 
  -2   8   5     2909.51     2897.56     69.63 o 
  -1   8   5      335.32      312.81     25.87 o 
   0   8   5     1188.06     1219.75     24.77 o 
   1   8   5      330.54      341.44     19.37 o 
   2   8   5     2940.32     2951.41     72.54 o 
   3   8   5     1063.53     1113.43     36.04 o 
   4   8   5       12.83       -0.45     10.26 o 
   5   8   5      179.60      194.64     27.63 o 
  -5   9   5       46.97       20.91     17.79 o 
  -4   9   5       28.14       16.18     22.40 o 
  -3   9   5      127.76      108.50     19.74 o 
  -2   9   5      898.24      862.92     27.88 o 
  -1   9   5      528.42      545.44     23.22 o 
   0   9   5     3517.37     3392.30     53.33 o 
   1   9   5      546.78      552.72     20.17 o 
   2   9   5      894.84      900.55     27.62 o 
   3   9   5      123.85      134.52     14.21 o 
   4   9   5       30.30       24.47     15.10 o 
   5   9   5       46.81       55.63     18.35 o 
  -4  10   5       24.81       16.92     15.11 o 
  -3  10   5      192.28      151.08     23.40 o 
  -2  10   5      513.14      481.59     26.71 o 
  -1  10   5     1793.41     1811.04     40.27 o 
   0  10   5      701.86      715.35     25.84 o 
   1  10   5     1780.45     1934.70     42.31 o 
   2  10   5      532.88      534.84     23.60 o 
   3  10   5      188.04      216.93     21.43 o 
   4  10   5       24.80        7.59     10.39 o 
  -4  11   5       32.12       37.18     18.15 o 
  -3  11   5      466.79      466.56     41.75 o 
  -2  11   5      300.64      327.26     22.74 o 
  -1  11   5     1125.97     1129.27     33.04 o 
   0  11   5      904.84      909.43     29.80 o 
   1  11   5     1101.04     1088.77     33.29 o 
   2  11   5      293.31      301.89     19.09 o 
   3  11   5      466.37      492.63     31.76 o 
   4  11   5       31.96       21.40     12.41 o 
  -3  12   5      505.24      482.69     43.94 o 
  -2  12   5      173.26      166.09     32.33 o 
  -1  12   5       62.27       48.39     16.36 o 
   0  12   5        5.86       12.92      9.16 o 
   1  12   5       65.89       45.15     11.50 o 
   2  12   5      172.83      166.07     38.71 o 
   3  12   5      509.54      541.80     34.41 o 
  -3  13   5        9.33        8.14     16.98 o 
  -2  13   5      106.32      117.52     19.29 o 
  -1  13   5      120.95       88.87     17.18 o 
   0  13   5        0.02      -10.12     10.12 o 
   1  13   5      120.51       87.94     21.52 o 
   2  13   5      109.97      101.22     23.69 o 
   3  13   5       10.52       14.66     22.81 o 
  -1  14   5       55.45       50.65     19.02 o 
   0  14   5        5.79        6.58     12.78 o 
   1  14   5       54.34       45.92     38.49 o 
   0   0   6     1550.28     1627.89     75.86 o 
   1   0   6      556.15      614.07     16.91 o 
   2   0   6      261.43      242.61     13.17 o 
   3   0   6     4173.67     4151.06     74.98 o 
   4   0   6     6949.71     6919.57     92.64 o 
   5   0   6      421.92      351.33     42.66 o 
   6   0   6      644.18      723.35     59.06 o 
  -6   1   6       71.28       68.86     18.76 o 
  -5   1   6       12.67       34.30     10.64 o 
  -4   1   6      320.13      342.36     24.39 o 
  -3   1   6     1085.19     1157.26     86.75 o 
  -2   1   6      154.44      139.93     10.16 o 
  -1   1   6      486.42      572.04     16.28 o 
   0   1   6       27.79        2.21      3.44 o 
   1   1   6      497.93      555.05     26.40 o 
   2   1   6      173.22      160.55     12.55 o 
   3   1   6     1064.40     1126.46     26.56 o 
   4   1   6      320.76      321.52     27.71 o 
   5   1   6       12.59       -0.13      9.41 o 
   6   1   6       68.59       71.83     21.08 o 
  -6   2   6      258.01      294.38     32.11 o 
  -5   2   6      285.55      279.09     22.79 o 
  -4   2   6     1174.72     1190.19     38.43 o 
  -3   2   6     1676.07     1621.93     45.49 o 
  -2   2   6     4448.34     4621.39     52.06 o 
  -1   2   6     3954.76     4135.42     40.40 o 
   0   2   6      365.86      333.03     12.50 o 
   1   2   6     3927.28     4018.27     46.49 o 
   2   2   6     4443.39     4605.52     53.72 o 
   3   2   6     1658.17     1620.29     41.56 o 
   4   2   6     1192.23     1262.49     52.74 o 
   5   2   6      286.81      303.29     35.94 o 
   6   2   6      248.96      316.71     56.72 o 
  -6   3   6       15.29        6.32     11.48 o 
  -5   3   6       65.79       47.03     12.20 o 
  -4   3   6      980.29     1053.73     41.19 o 
  -3   3   6      788.35      774.00     24.41 o 
  -2   3   6     1123.09     1176.45     23.75 o 
  -1   3   6      237.77      295.81     22.60 o 
   0   3   6     2440.97     2380.50     27.40 o 
   1   3   6      218.52      273.37     18.89 o 
   2   3   6     1113.51     1149.38     23.67 o 
   3   3   6      790.91      781.08     27.74 o 
   4   3   6      966.08      986.62     40.91 o 
   5   3   6       66.56       47.73     16.00 o 
   6   3   6       14.47       10.71     15.32 o 
  -6   4   6      607.76      633.98     46.13 o 
  -5   4   6      316.53      302.76     24.35 o 
  -4   4   6      589.35      596.53     77.28 o 
  -3   4   6      381.73      389.46     19.06 o 
  -2   4   6      325.95      337.50     14.60 o 
  -1   4   6     1087.94     1106.60     18.15 o 
   0   4   6     3672.77     3864.89     42.00 o 
   1   4   6     1060.27     1046.96     27.65 o 
   2   4   6      311.91      306.74     19.44 o 
   3   4   6      384.43      377.69     23.78 o 
   4   4   6      594.95      588.76     29.60 o 
   5   4   6      314.93      347.43     34.11 o 
   6   4   6      613.15      643.72     48.14 o 
  -6   5   6      234.08      251.02     25.41 o 
  -5   5   6       96.09      113.97     16.76 o 
  -4   5   6     1036.57     1103.14     34.40 o 
  -3   5   6     1245.73     1276.38     33.02 o 
  -2   5   6      521.52      541.90     17.63 o 
  -1   5   6     1332.12     1389.08     28.45 o 
   0   5   6       52.72       45.93      5.66 o 
   1   5   6     1329.21     1382.29     33.47 o 
   2   5   6      544.69      551.07     31.77 o 
   3   5   6     1233.83     1247.47     36.56 o 
   4   5   6     1027.24     1021.68     48.53 o 
   5   5   6       94.21      127.57     34.62 o 
   6   5   6      234.99      237.43     31.06 o 
  -6   6   6      473.68      577.47     45.98 o 
  -5   6   6      203.78      174.61     19.77 o 
  -4   6   6      367.67      430.90     53.25 o 
  -3   6   6      150.46      145.62     19.40 o 
  -2   6   6      968.60      932.76     45.73 o 
  -1   6   6      847.37      810.79     22.07 o 
   0   6   6     1019.85     1010.78     22.72 o 
   1   6   6      859.39      856.17     20.94 o 
   2   6   6      974.22      970.63     31.09 o 
   3   6   6      146.29      145.64     15.93 o 
   4   6   6      373.68      384.16     39.96 o 
   5   6   6      212.17      193.73     26.88 o 
   6   6   6      473.04      600.53     98.36 o 
  -5   7   6      296.93      320.36     45.01 o 
  -4   7   6       87.74      132.66     26.88 o 
  -3   7   6       58.66       48.83     14.03 o 
  -2   7   6      168.08      164.67     16.54 o 
  -1   7   6       13.78       10.10      6.26 o 
   0   7   6      514.87      547.52     23.47 o 
   1   7   6       13.60        6.26      5.26 o 
   2   7   6      171.79      180.54     21.82 o 
   3   7   6       60.39       51.84     11.50 o 
   4   7   6       86.55       97.84     15.24 o 
   5   7   6      297.19      294.78     32.17 o 
  -5   8   6      158.85      154.03     49.59 o 
  -4   8   6      692.12      733.90     51.83 o 
  -3   8   6     1363.19     1256.32     40.36 o 
  -2   8   6      406.68      400.36     25.93 o 
  -1   8   6     1385.75     1406.13     47.09 o 
   0   8   6     5828.62     5602.51    106.77 o 
   1   8   6     1369.30     1365.86     28.82 o 
   2   8   6      395.95      393.62     21.32 o 
   3   8   6     1363.62     1349.48     40.64 o 
   4   8   6      675.39      634.59     44.83 o 
   5   8   6      155.09      217.33     35.13 o 
  -5   9   6       35.13       66.99     21.92 o 
  -4   9   6        9.63        7.25     13.19 o 
  -3   9   6      606.40      572.06     33.31 o 
  -2   9   6      172.09      156.36     17.75 o 
  -1   9   6      318.16      306.87     22.42 o 
   0   9   6       39.85       40.12      9.20 o 
   1   9   6      315.59      318.19     17.47 o 
   2   9   6      170.30      182.65     15.83 o 
   3   9   6      623.91      652.17     25.72 o 
   4   9   6        9.38       15.82     14.41 o 
   5   9   6       37.75       63.23     30.44 o 
  -4  10   6      383.43      393.83     39.75 o 
  -3  10   6      270.86      292.99     25.40 o 
  -2  10   6     2055.86     2024.69     72.37 o 
  -1  10   6      517.92      537.54     49.03 o 
   0  10   6        3.13       10.32      7.85 o 
   1  10   6      516.24      529.68     26.77 o 
   2  10   6     2032.13     1965.38     43.03 o 
   3  10   6      262.18      274.68     23.74 o 
   4  10   6      369.82      366.95     38.50 o 
  -4  11   6       42.57       45.01     19.44 o 
  -3  11   6      136.82      193.46     42.66 o 
  -2  11   6       21.40        7.38     10.26 o 
  -1  11   6      198.54      180.70     17.64 o 
   0  11   6      843.63      884.76     35.15 o 
   1  11   6      196.45      181.00     17.63 o 
   2  11   6       18.72       31.52     11.98 o 
   3  11   6      135.26      140.10     19.78 o 
   4  11   6       42.03       22.79     13.53 o 
  -3  12   6      159.24      163.79     29.42 o 
  -2  12   6      106.52       74.30     18.04 o 
  -1  12   6      166.63      171.85     17.42 o 
   0  12   6      168.06      173.41     17.65 o 
   1  12   6      173.29      210.31     19.59 o 
   2  12   6      106.62      149.76     24.26 o 
   3  12   6      158.33      153.77     20.41 o 
  -2  13   6      282.45      305.33     36.81 o 
  -1  13   6      210.49      228.58     30.40 o 
   0  13   6       32.98       38.53     16.81 o 
   1  13   6      213.32      224.69     25.42 o 
   2  13   6      283.31      287.55     46.63 o 
   0  14   6        9.52       10.49     14.15 o 
   1   0   7     1073.10     1050.86     31.51 o 
   2   0   7      495.79      494.52     17.45 o 
   3   0   7     1124.47     1078.04     31.22 o 
   4   0   7      935.64      879.24     31.40 o 
   5   0   7       20.38       27.36     13.52 o 
   6   0   7       89.97       96.33     21.24 o 
  -6   1   7      208.32      269.36     32.46 o 
  -5   1   7     1037.34      960.44     44.85 o 
  -4   1   7      481.34      447.56     38.80 o 
  -3   1   7      366.53      384.86     27.80 o 
  -2   1   7     1162.95     1219.18     27.11 o 
  -1   1   7     2966.11     3104.39     43.77 o 
   0   1   7     4316.84     4331.32     51.06 o 
   1   1   7     2957.72     3007.31     41.35 o 
   2   1   7     1189.81     1191.77     30.36 o 
   3   1   7      371.28      403.78     30.45 o 
   4   1   7      456.75      490.25     37.06 o 
   5   1   7     1026.22      996.29     48.77 o 
   6   1   7      212.15      242.61     38.49 o 
  -6   2   7      219.88      213.71     31.87 o 
  -5   2   7      142.92      117.11     16.17 o 
  -4   2   7      416.73      423.40     31.60 o 
  -3   2   7      397.48      413.86     28.15 o 
  -2   2   7       88.91       99.42      8.76 o 
  -1   2   7      276.99      269.28     14.06 o 
   0   2   7     1591.53     1550.00     27.81 o 
   1   2   7      278.46      271.25     13.85 o 
   2   2   7       93.83      108.53     12.52 o 
   3   2   7      398.20      386.92     23.32 o 
   4   2   7      417.63      393.78     35.13 o 
   5   2   7      135.83       97.52     19.86 o 
   6   2   7      220.49      272.36     33.77 o 
  -6   3   7      950.35      949.53     48.53 o 
  -5   3   7      256.95      240.03     21.91 o 
  -4   3   7      484.56      542.21     42.87 o 
  -3   3   7     1270.17     1218.37     41.08 o 
  -2   3   7      317.27      273.73     14.25 o 
  -1   3   7      552.61      567.70     14.74 o 
   0   3   7      160.12      129.67      9.62 o 
   1   3   7      548.65      559.54     16.69 o 
   2   3   7      330.21      297.36     14.55 o 
   3   3   7     1251.01     1242.61     36.00 o 
   4   3   7      466.66      443.42     27.42 o 
   5   3   7      259.79      192.00     25.49 o 
   6   3   7      944.53      985.92     53.09 o 
  -6   4   7      115.70      109.00     18.39 o 
  -5   4   7      595.80      620.59     32.49 o 
  -4   4   7      105.89      100.00     17.76 o 
  -3   4   7      162.07      162.47     14.51 o 
  -2   4   7       70.59       69.87      8.27 o 
  -1   4   7      420.46      412.41     15.32 o 
   0   4   7      168.66      148.05      9.82 o 
   1   4   7      415.03      403.43     15.41 o 
   2   4   7       68.47       70.79     13.76 o 
   3   4   7      161.90      163.63     16.76 o 
   4   4   7      113.67       99.16     14.59 o 
   5   4   7      598.17      538.84     41.16 o 
   6   4   7      115.08      108.92     43.17 o 
  -6   5   7       33.74       54.13     15.97 o 
  -5   5   7      624.82      523.98     45.21 o 
  -4   5   7      202.55      164.14     33.81 o 
  -3   5   7     1376.47     1356.29     37.39 o 
  -2   5   7      797.18      789.01     27.20 o 
  -1   5   7      108.90       96.65      8.76 o 
   0   5   7      739.30      760.03     18.03 o 
   1   5   7      109.16      101.92     11.88 o 
   2   5   7      806.02      772.38     28.15 o 
   3   5   7     1368.74     1250.68     52.82 o 
   4   5   7      189.95      182.96     18.85 o 
   5   5   7      620.54      796.57     58.04 o 
   6   5   7       31.60        6.16     25.66 o 
  -5   6   7      104.09      116.08     32.79 o 
  -4   6   7      378.67      386.72     50.91 o 
  -3   6   7      167.85      144.11     16.12 o 
  -2   6   7      369.07      393.82     23.91 o 
  -1   6   7      228.44      216.74     18.16 o 
   0   6   7     3585.55     3656.30     43.52 o 
   1   6   7      220.45      236.53     15.15 o 
   2   6   7      385.35      377.49     39.15 o 
   3   6   7      173.08      182.33     18.22 o 
   4   6   7      370.53      351.51     26.02 o 
   5   6   7      103.37      114.78     22.22 o 
  -5   7   7       41.08       38.08     24.23 o 
  -4   7   7     1070.53     1186.64     77.39 o 
  -3   7   7      461.42      451.80     28.35 o 
  -2   7   7      469.04      443.37     26.66 o 
  -1   7   7     2652.59     2457.89     52.32 o 
   0   7   7      432.95      445.51     19.97 o 
   1   7   7     2651.52     2597.66     39.58 o 
   2   7   7      447.72      477.51     27.93 o 
   3   7   7      443.98      439.67     28.05 o 
   4   7   7     1070.48     1054.66     42.86 o 
   5   7   7       42.12       38.39     13.38 o 
  -5   8   7      216.79      211.79     46.02 o 
  -4   8   7      183.60      166.31     28.10 o 
  -3   8   7      296.46      326.30     32.10 o 
  -2   8   7      585.74      565.30     33.94 o 
  -1   8   7     1229.17     1208.92     37.91 o 
   0   8   7      180.60      158.75     14.31 o 
   1   8   7     1227.35     1287.75     28.58 o 
   2   8   7      604.50      582.42     30.33 o 
   3   8   7      294.66      273.20     23.04 o 
   4   8   7      185.04      155.66     19.53 o 
   5   8   7      218.01      191.01     29.08 o 
  -4   9   7      492.40      469.72     40.73 o 
  -3   9   7      462.70      456.76     30.99 o 
  -2   9   7      358.90      348.96     31.89 o 
  -1   9   7     2186.64     2097.42     51.96 o 
   0   9   7      199.94      163.95     15.47 o 
   1   9   7     2162.92     2211.75     45.52 o 
   2   9   7      339.01      340.98     21.31 o 
   3   9   7      453.69      460.95     25.55 o 
   4   9   7      488.80      439.03     38.68 o 
  -4  10   7      538.81      523.10     44.21 o 
  -3  10   7       61.29       76.28     15.63 o 
  -2  10   7      318.58      319.54     30.87 o 
  -1  10   7       21.88       19.32     10.99 o 
   0  10   7      130.29      131.31     14.68 o 
   1  10   7       21.02       31.60     10.25 o 
   2  10   7      329.85      317.50     21.59 o 
   3  10   7       62.03       48.35     11.77 o 
   4  10   7      540.51      587.24     45.30 o 
  -3  11   7       76.72       74.90     16.14 o 
  -2  11   7      512.54      582.09     35.75 o 
  -1  11   7      581.36      619.21     35.98 o 
   0  11   7      454.79      479.23     27.04 o 
   1  11   7      594.74      631.62     31.32 o 
   2  11   7      501.34      580.66     35.50 o 
   3  11   7       75.08       65.27     33.29 o 
  -3  12   7       66.41       50.69     15.90 o 
  -2  12   7      210.53      225.68     24.30 o 
  -1  12   7        7.53        4.03     10.75 o 
   0  12   7        0.07        8.03     10.81 o 
   1  12   7        6.26       10.74      9.95 o 
   2  12   7      210.82      235.41     23.86 o 
   3  12   7       71.78       80.08     21.07 o 
  -2  13   7      318.71      469.17     45.41 o 
  -1  13   7      535.12      553.03     36.56 o 
   0  13   7      164.22      164.46     21.96 o 
   1  13   7      526.46      603.90     33.51 o 
   2  13   7      312.70      320.11     57.12 o 
   0   0   8     8344.68     8496.51    161.29 o 
   1   0   8      328.53      298.86     15.88 o 
   2   0   8      158.70      115.25     10.81 o 
   3   0   8     1790.04     1712.87     41.23 o 
   4   0   8      206.88      191.17     23.07 o 
   5   0   8       43.68        1.15     11.91 o 
   6   0   8      327.45      273.79     33.33 o 
  -6   1   8      165.35      138.26     24.99 o 
  -5   1   8       41.58       45.82     17.72 o 
  -4   1   8      102.93      111.37     15.12 o 
  -3   1   8      118.75      112.94     16.34 o 
  -2   1   8     1282.76     1285.77     29.44 o 
  -1   1   8      988.90      950.14     24.02 o 
   0   1   8     1809.39     1764.79     32.03 o 
   1   1   8     1020.59      982.18     25.48 o 
   2   1   8     1304.22     1329.82     38.71 o 
   3   1   8      124.03      126.65     12.26 o 
   4   1   8      106.70       64.93     15.52 o 
   5   1   8       42.61       65.08     17.98 o 
   6   1   8      159.79      129.12     33.19 o 
  -6   2   8       92.76       95.38     22.41 o 
  -5   2   8      753.61      774.03     36.25 o 
  -4   2   8       49.90       54.67     14.03 o 
  -3   2   8      714.04      758.01     33.97 o 
  -2   2   8      706.52      723.74     22.25 o 
  -1   2   8      379.67      342.46     17.00 o 
   0   2   8     1127.43     1074.69     24.73 o 
   1   2   8      382.18      409.87     16.24 o 
   2   2   8      699.80      709.35     47.63 o 
   3   2   8      716.00      670.97     27.85 o 
   4   2   8       51.43       52.80     11.92 o 
   5   2   8      754.75      681.17     46.51 o 
   6   2   8       91.96       71.80     39.81 o 
  -6   3   8        6.83        8.66     14.33 o 
  -5   3   8      427.38      476.20     31.30 o 
  -4   3   8       13.30       27.08     12.22 o 
  -3   3   8      821.81      798.36     46.23 o 
  -2   3   8      479.14      495.59     49.79 o 
  -1   3   8      252.89      263.45     12.68 o 
   0   3   8     1165.99     1216.03     27.01 o 
   1   3   8      255.95      252.78     14.34 o 
   2   3   8      494.28      522.72     24.63 o 
   3   3   8      840.45      765.74     30.03 o 
   4   3   8       11.52       18.47      9.19 o 
   5   3   8      422.66      349.79     41.14 o 
   6   3   8        6.33      -13.50     13.50 o 
  -5   4   8       42.74       44.33     13.06 o 
  -4   4   8      448.46      429.73     32.76 o 
  -3   4   8      681.93      649.01     26.67 o 
  -2   4   8      587.01      610.44     23.97 o 
  -1   4   8      147.74      134.83     10.55 o 
   0   4   8      916.76      870.04     21.61 o 
   1   4   8      160.28      126.61     16.70 o 
   2   4   8      576.27      545.39     27.98 o 
   3   4   8      687.01      686.41     29.14 o 
   4   4   8      444.80      498.88     34.00 o 
   5   4   8       44.36       48.67     17.42 o 
  -5   5   8      138.76       85.53     29.94 o 
  -4   5   8       57.79       55.60     25.05 o 
  -3   5   8      121.68      128.97     20.50 o 
  -2   5   8      272.66      317.40     20.88 o 
  -1   5   8     1207.18     1164.33     38.19 o 
   0   5   8       16.10       22.10      6.68 o 
   1   5   8     1216.51     1207.00     34.68 o 
   2   5   8      270.82      257.68     20.48 o 
   3   5   8      121.40      136.18     21.83 o 
   4   5   8       58.06       51.83     12.65 o 
   5   5   8      130.28      150.72     24.69 o 
  -5   6   8       93.81       53.15     28.10 o 
  -4   6   8     1397.76     1449.14     84.31 o 
  -3   6   8      329.88      339.86     43.27 o 
  -2   6   8      539.81      526.18     26.91 o 
  -1   6   8      575.11      569.68     25.88 o 
   0   6   8      350.44      349.04     17.57 o 
   1   6   8      568.08      580.04     24.81 o 
   2   6   8      539.24      604.06     57.11 o 
   3   6   8      341.43      346.67     33.42 o 
   4   6   8     1400.32     1405.77     45.22 o 
   5   6   8       90.17       70.57     15.14 o 
  -5   7   8       93.07       98.56     38.49 o 
  -4   7   8      181.44      168.01     39.10 o 
  -3   7   8     1062.51     1142.19     50.55 o 
  -2   7   8     1611.65     1561.96     43.38 o 
  -1   7   8     1127.58     1137.82     96.90 o 
   0   7   8       14.41       26.20      9.53 o 
   1   7   8     1130.37     1115.29     29.20 o 
   2   7   8     1609.22     1639.02     44.55 o 
   3   7   8     1103.76     1079.34     42.62 o 
   4   7   8      182.89      224.21     23.52 o 
   5   7   8       92.40       74.20     15.96 o 
  -4   8   8      256.86      192.44     43.17 o 
  -3   8   8      102.50       89.16     14.90 o 
  -2   8   8      500.75      522.17     30.67 o 
  -1   8   8      220.07      234.41     20.92 o 
   0   8   8      255.20      227.33     20.94 o 
   1   8   8      225.54      244.03     15.60 o 
   2   8   8      518.95      507.61     25.40 o 
   3   8   8       99.53      133.56     19.10 o 
   4   8   8      267.49      292.68     25.81 o 
  -4   9   8       83.20       87.16     34.42 o 
  -3   9   8       54.63       53.78     14.46 o 
  -2   9   8      435.23      412.31     28.65 o 
  -1   9   8      531.35      542.64     31.79 o 
   0   9   8      267.67      314.30     25.09 o 
   1   9   8      515.62      508.49     26.45 o 
   2   9   8      436.86      425.96     24.49 o 
   3   9   8       53.41       51.07     11.60 o 
   4   9   8       82.25       81.33     38.62 o 
  -4  10   8      425.91      316.26     56.00 o 
  -3  10   8      345.98      366.14     29.79 o 
  -2  10   8      263.73      242.68     23.66 o 
  -1  10   8      100.01      104.63     21.83 o 
   0  10   8       30.11       41.69     16.53 o 
   1  10   8      100.10      114.88     14.54 o 
   2  10   8      270.20      283.28     24.83 o 
   3  10   8      347.73      356.96     24.27 o 
   4  10   8      435.89      410.57     69.24 o 
  -3  11   8       84.43       69.06     16.47 o 
  -2  11   8      259.07      249.60     25.18 o 
  -1  11   8      110.36       99.50     30.51 o 
   0  11   8       86.24      100.19     17.46 o 
   1  11   8      108.58      110.70     22.21 o 
   2  11   8      268.45      267.38     31.92 o 
   3  11   8       78.50       65.02     21.52 o 
  -2  12   8      703.27      729.40     42.78 o 
  -1  12   8      362.27      383.25     33.02 o 
   0  12   8      473.87      530.02     36.16 o 
   1  12   8      361.84      385.39     35.21 o 
   2  12   8      714.68      817.03     41.58 o 
  -1  13   8      402.17      451.94     40.04 o 
   0  13   8       13.48        7.46     12.62 o 
   1  13   8      390.43      379.10     44.67 o 
   1   0   9      257.51      221.92     14.83 o 
   2   0   9      179.96      185.58     14.29 o 
   3   0   9     1009.94      930.14     31.90 o 
   4   0   9      102.54      102.66     29.94 o 
   5   0   9        0.06       -8.37     11.51 o 
   6   0   9        0.73        7.53     19.96 o 
  -5   1   9      609.02      603.10     42.73 o 
  -4   1   9      127.59      122.27     19.72 o 
  -3   1   9     1123.43     1091.05     41.46 o 
  -2   1   9     2067.50     2001.31     38.54 o 
  -1   1   9      989.67      976.38     25.95 o 
   0   1   9     2620.96     2710.92     42.95 o 
   1   1   9      992.82     1000.02     25.80 o 
   2   1   9     2048.41     1938.92     45.71 o 
   3   1   9     1133.98     1079.37     46.94 o 
   4   1   9      125.39      129.50     20.85 o 
   5   1   9      612.90      612.31     44.50 o 
  -5   2   9      164.06      140.56     23.62 o 
  -4   2   9      117.41       95.89     17.55 o 
  -3   2   9      145.66      150.35     24.84 o 
  -2   2   9       19.12       12.80      6.19 o 
  -1   2   9     2975.49     2963.96     46.01 o 
   0   2   9       10.84       16.03      6.13 o 
   1   2   9     2968.92     3006.20     45.51 o 
   2   2   9       19.21       11.93      7.51 o 
   3   2   9      145.94      146.50     16.22 o 
   4   2   9      118.82      119.93     16.00 o 
   5   2   9      163.30      130.07     32.48 o 
  -5   3   9       39.92       39.60     13.01 o 
  -4   3   9      423.71      465.45     36.55 o 
  -3   3   9      856.12      870.02     31.65 o 
  -2   3   9      344.14      303.78     23.27 o 
  -1   3   9      190.75      175.46     13.16 o 
   0   3   9      777.30      787.24     22.58 o 
   1   3   9      186.89      181.31     13.15 o 
   2   3   9      362.22      381.13     24.67 o 
   3   3   9      856.98      913.85     50.04 o 
   4   3   9      425.12      427.15     29.10 o 
   5   3   9       42.03       24.68     15.40 o 
  -5   4   9      151.75      136.29     23.76 o 
  -4   4   9      848.34      887.89     63.54 o 
  -3   4   9     1345.37     1369.32     52.13 o 
  -2   4   9      176.82      146.48     20.39 o 
  -1   4   9      584.81      622.85     36.06 o 
   0   4   9     2603.37     2625.82     51.25 o 
   1   4   9      602.14      502.22     34.52 o 
   2   4   9      180.33      201.86     18.92 o 
   3   4   9     1334.26     1296.51     40.78 o 
   4   4   9      842.89      793.15     34.31 o 
   5   4   9      153.80      211.09     29.02 o 
  -5   5   9       17.70       56.82     28.31 o 
  -4   5   9       75.57       82.27     27.49 o 
  -3   5   9      469.50      492.43     37.87 o 
  -2   5   9      589.08      512.10     37.00 o 
  -1   5   9      232.92      204.45     23.17 o 
   0   5   9      587.73      595.14     32.71 o 
   1   5   9      235.76      233.23     21.16 o 
   2   5   9      591.49      553.65     28.86 o 
   3   5   9      466.30      494.17     30.41 o 
   4   5   9       77.03       90.48     15.88 o 
   5   5   9       18.16       15.59     15.85 o 
  -5   6   9      946.28      990.73     78.40 o 
  -4   6   9      280.46      201.20     41.54 o 
  -3   6   9      871.36      867.92     44.67 o 
  -2   6   9       36.66       48.76     21.18 o 
  -1   6   9      386.25      389.59     26.73 o 
   0   6   9        2.87        2.52      8.37 o 
   1   6   9      384.47      344.01     23.22 o 
   2   6   9       38.65       40.08     12.76 o 
   3   6   9      884.30      978.49     36.71 o 
   4   6   9      283.65      286.31     25.20 o 
   5   6   9      941.57     1103.59     44.44 o 
  -4   7   9      503.57      492.62     62.72 o 
  -3   7   9     1347.67     1497.72     59.32 o 
  -2   7   9      289.95      262.13     72.09 o 
  -1   7   9      380.06      328.80     23.99 o 
   0   7   9      194.00      217.79     20.20 o 
   1   7   9      377.14      368.01     32.97 o 
   2   7   9      301.83      266.84     23.41 o 
   3   7   9     1356.19     1322.37     44.02 o 
   4   7   9      488.12      488.51     33.76 o 
  -4   8   9       14.16       45.82     28.31 o 
  -3   8   9     1024.92     1070.29     52.09 o 
  -2   8   9      174.08      170.26     24.17 o 
  -1   8   9      408.57      412.36     28.08 o 
   0   8   9      607.08      592.72     33.67 o 
   1   8   9      421.84      414.76    100.40 o 
   2   8   9      185.21      187.13     17.19 o 
   3   8   9     1023.67     1027.01     39.66 o 
   4   8   9       11.78       -8.51      9.90 o 
  -4   9   9      335.39      340.29     55.80 o 
  -3   9   9      197.73      150.16     25.45 o 
  -2   9   9      813.58      876.65     46.62 o 
  -1   9   9      643.02      687.72     35.57 o 
   0   9   9      105.87      107.48     17.04 o 
   1   9   9      645.44      731.71     45.63 o 
   2   9   9      828.73      900.73     31.86 o 
   3   9   9      197.68      215.52     19.16 o 
   4   9   9      333.70      352.36     30.36 o 
  -3  10   9      503.02      577.65     77.59 o 
  -2  10   9      147.53      116.53     18.48 o 
  -1  10   9       88.68       74.43     15.60 o 
   0  10   9      342.24      374.26     29.28 o 
   1  10   9       91.14       93.30     27.29 o 
   2  10   9      145.15      142.72     24.98 o 
   3  10   9      512.14      573.10     41.68 o 
  -2  11   9      136.30      124.88     19.36 o 
  -1  11   9      486.52      491.49     34.11 o 
   0  11   9      269.31      310.25     29.30 o 
   1  11   9      481.79      474.99     34.48 o 
   2  11   9      134.94      128.33     25.80 o 
  -1  12   9      540.60      559.98     37.72 o 
   0  12   9      481.44      511.72     36.59 o 
   1  12   9      541.87      550.05     38.15 o 
   0   0  10     4868.40     4974.21    112.21 o 
   1   0  10       15.41       13.29      6.81 o 
   2   0  10      461.56      475.65     22.33 o 
   3   0  10      142.14      145.17     16.52 o 
   4   0  10     1402.74     1509.01     56.33 o 
   5   0  10        2.99        4.77     13.48 o 
  -5   1  10      235.57      140.41     23.18 o 
  -4   1  10      378.30      363.71     44.60 o 
  -3   1  10      425.42      398.09     25.65 o 
  -2   1  10      163.48      176.96     17.61 o 
  -1   1  10     2479.25     2428.68     43.41 o 
   0   1  10     4897.67     4911.55     63.70 o 
   1   1  10     2499.43     2483.80     43.36 o 
   2   1  10      168.95      166.21     13.97 o 
   3   1  10      425.39      382.48     32.03 o 
   4   1  10      376.51      364.41     33.19 o 
   5   1  10      236.96      249.82     50.71 o 
  -5   2  10      418.49      412.77     36.63 o 
  -4   2  10       78.34       61.62     16.63 o 
  -3   2  10     1089.72     1027.62     34.95 o 
  -2   2  10        0.47       -2.16      5.82 o 
  -1   2  10     1218.04     1215.94     30.25 o 
   0   2  10     1446.11     1381.91     31.40 o 
   1   2  10     1201.24     1227.59     29.92 o 
   2   2  10        1.42        3.94      7.06 o 
   3   2  10     1085.70     1068.88     37.03 o 
   4   2  10       74.43       59.20     14.70 o 
   5   2  10      418.82      341.85     40.22 o 
  -5   3  10      781.63      772.22     73.31 o 
  -4   3  10      191.24      233.58     40.32 o 
  -3   3  10     1597.16     1605.52     44.02 o 
  -2   3  10      138.77      135.74     32.67 o 
  -1   3  10      661.29      667.89     22.70 o 
   0   3  10      516.54      544.50     20.54 o 
   1   3  10      638.84      676.97     22.48 o 
   2   3  10      133.30      132.47     20.37 o 
   3   3  10     1621.11     1546.34     45.56 o 
   4   3  10      195.35      250.76     30.69 o 
   5   3  10      780.28      785.53     72.29 o 
  -5   4  10      128.25      138.28     36.25 o 
  -4   4  10      146.59       71.07     27.08 o 
  -3   4  10      216.44      201.90     38.59 o 
  -2   4  10      918.09      939.51     43.59 o 
  -1   4  10      219.64      178.46     31.16 o 
   0   4  10      108.65      131.75     18.48 o 
   1   4  10      225.74      222.11     25.96 o 
   2   4  10      924.29      997.99     35.25 o 
   3   4  10      221.31      187.81     19.99 o 
   4   4  10      140.48      149.70     25.88 o 
   5   4  10      125.99      118.71     24.11 o 
  -5   5  10      230.04      319.52     54.17 o 
  -4   5  10       53.10       35.23     24.23 o 
  -3   5  10      227.08      264.02     29.25 o 
  -2   5  10      402.92      426.92     35.27 o 
  -1   5  10     1915.95     1797.40     75.86 o 
   0   5  10      521.38      467.61     36.27 o 
   1   5  10     1919.59     1891.23     68.40 o 
   2   5  10      399.40      384.75     26.89 o 
   3   5  10      229.00      262.64     23.43 o 
   4   5  10       55.06       51.25     13.56 o 
   5   5  10      241.73      221.72     24.79 o 
  -4   6  10      355.20      339.48     51.11 o 
  -3   6  10       86.70       91.88     19.92 o 
  -2   6  10       33.97       32.86     18.74 o 
  -1   6  10      299.39      349.21     32.94 o 
   0   6  10      319.92      324.21     38.79 o 
   1   6  10      284.67      278.37     21.94 o 
   2   6  10       35.31       29.47     10.73 o 
   3   6  10       82.79       80.57     17.06 o 
   4   6  10      360.53      357.57     29.04 o 
  -4   7  10      218.46      275.33     50.71 o 
  -3   7  10     1014.87     1012.46    111.90 o 
  -2   7  10       39.23       36.72     14.72 o 
  -1   7  10      145.67      173.35     38.39 o 
   0   7  10      135.38      173.56     37.81 o 
   1   7  10      139.48      124.07     22.31 o 
   2   7  10       39.98       32.72     11.28 o 
   3   7  10      997.42     1008.14     39.86 o 
   4   7  10      211.60      249.95     31.28 o 
  -4   8  10      475.60      470.42     65.37 o 
  -3   8  10       26.71       13.49     13.89 o 
  -2   8  10       31.88       48.88     16.30 o 
  -1   8  10       63.80       54.71     16.84 o 
   0   8  10     1056.59      993.89     38.14 o 
   1   8  10       63.69       44.20     16.20 o 
   2   8  10       30.34       33.38     11.89 o 
   3   8  10       28.68       30.66     12.58 o 
   4   8  10      475.65      428.35     32.81 o 
  -3   9  10      217.32      214.93     30.89 o 
  -2   9  10      141.57      115.90     22.80 o 
  -1   9  10      373.02      338.18     34.73 o 
   0   9  10      403.77      412.92     30.33 o 
   1   9  10      367.40      371.33     39.00 o 
   2   9  10      138.17      149.65     31.57 o 
   3   9  10      211.11      226.37     26.81 o 
  -3  10  10      726.96      717.76     53.52 o 
  -2  10  10       60.75       42.04     16.72 o 
  -1  10  10      389.34      428.36     40.06 o 
   0  10  10        4.10        1.53     11.07 o 
   1  10  10      387.66      369.04     38.06 o 
   2  10  10       57.44       50.96     34.62 o 
   3  10  10      727.28      769.07     55.22 o 
  -2  11  10       75.93       73.71     37.67 o 
  -1  11  10      884.57      870.33     41.68 o 
   0  11  10       41.46       29.05     13.99 o 
   1  11  10      881.85      896.42     59.68 o 
   2  11  10       73.03       84.66     23.40 o 
   1   0  11       25.99       20.32      9.38 o 
   2   0  11     1971.79     2001.00     41.96 o 
   3   0  11     1614.30     1756.66    118.32 o 
   4   0  11      175.77      263.80     29.88 o 
   5   0  11      457.38      483.45     42.33 o 
  -5   1  11      131.30      174.83     38.79 o 
  -4   1  11       11.06       25.25     19.35 o 
  -3   1  11      468.83      439.55     31.57 o 
  -2   1  11      256.64      234.13     17.59 o 
  -1   1  11      329.40      342.69     20.15 o 
   0   1  11      800.45      764.57     31.98 o 
   1   1  11      336.68      340.49     19.87 o 
   2   1  11      257.62      241.71     17.68 o 
   3   1  11      449.27      444.51     50.40 o 
   4   1  11       11.33       11.63     12.31 o 
   5   1  11      134.46      119.46     24.26 o 
  -5   2  11      111.95       91.60     20.73 o 
  -4   2  11      105.14      131.96     30.55 o 
  -3   2  11      358.66      347.94     25.15 o 
  -2   2  11      210.48      226.84     17.40 o 
  -1   2  11     3140.04     3092.94     56.96 o 
   0   2  11      357.92      397.40     21.28 o 
   1   2  11     3118.69     3191.33     51.48 o 
   2   2  11      211.94      202.65     19.09 o 
   3   2  11      341.33      336.05     25.95 o 
   4   2  11      104.74       82.40     16.30 o 
   5   2  11      118.51       77.39     21.02 o 
  -5   3  11      233.09      239.49     43.38 o 
  -4   3  11       21.88       24.64     20.36 o 
  -3   3  11      545.91      516.54     39.37 o 
  -2   3  11     1432.54     1431.76     76.88 o 
  -1   3  11      294.29      252.15     30.20 o 
   0   3  11      331.09      327.09     23.54 o 
   1   3  11      296.82      328.50     49.49 o 
   2   3  11     1404.27     1427.06     54.58 o 
   3   3  11      546.94      573.82     36.32 o 
   4   3  11       21.32       21.09     11.41 o 
   5   3  11      225.80      237.94     31.07 o 
  -4   4  11       67.47       38.49     26.47 o 
  -3   4  11      882.44      820.32     43.48 o 
  -2   4  11        5.98       -6.19      9.86 o 
  -1   4  11      127.86      165.84     23.31 o 
   0   4  11     1452.09     1478.20     41.57 o 
   1   4  11      120.41      118.43     27.49 o 
   2   4  11        5.16       11.17      8.84 o 
   3   4  11      875.94      842.80     35.77 o 
   4   4  11       62.78       46.91     13.48 o 
  -4   5  11      217.31      224.62     44.19 o 
  -3   5  11      465.01      437.27     38.07 o 
  -2   5  11      187.70      198.65     26.44 o 
  -1   5  11      448.98      477.26     37.85 o 
   0   5  11      689.09      617.07     45.31 o 
   1   5  11      436.79      406.80     27.74 o 
   2   5  11      193.28      214.43     21.15 o 
   3   5  11      476.05      499.47     32.75 o 
   4   5  11      204.11      190.22     22.28 o 
  -4   6  11      183.29      194.48     42.77 o 
  -3   6  11       79.14       40.18     16.35 o 
  -2   6  11      450.82      525.26    129.21 o 
  -1   6  11     1150.51     1126.58     51.15 o 
   0   6  11     1287.20     1208.17     52.54 o 
   1   6  11     1124.29     1196.42     39.89 o 
   2   6  11      453.45      434.35     30.05 o 
   3   6  11       71.17       56.69     14.64 o 
   4   6  11      183.29      197.43     34.82 o 
  -4   7  11       42.56       44.80     30.14 o 
  -3   7  11        7.91      -14.53     15.48 o 
  -2   7  11      664.29      670.66     47.47 o 
  -1   7  11       75.69       38.03     34.31 o 
   0   7  11        1.96       14.03     12.55 o 
   1   7  11       77.60       59.34     17.85 o 
   2   7  11      655.95      704.52     36.33 o 
   3   7  11        9.24        5.69     10.89 o 
   4   7  11       40.82       30.89     13.87 o 
  -3   8  11       39.61       18.01     16.32 o 
  -2   8  11      476.52      436.25     39.87 o 
  -1   8  11      896.08      886.02     51.28 o 
   0   8  11       22.73       -2.89     11.38 o 
   1   8  11      914.63      913.63     59.16 o 
   2   8  11      476.68      446.19     40.83 o 
   3   8  11       37.43       43.61     14.77 o 
  -3   9  11      140.41      139.32     26.83 o 
  -2   9  11        0.11      -11.18     11.18 o 
  -1   9  11       71.35       80.82     37.17 o 
   0   9  11        0.10       -5.21     11.24 o 
   1   9  11       74.40       88.68     21.89 o 
   2   9  11        0.20        0.21     14.69 o 
   3   9  11      141.14      116.99     20.05 o 
  -2  10  11        5.17       -0.02     13.25 o 
  -1  10  11       25.95       21.50     15.32 o 
   0  10  11        0.38       -1.00     14.62 o 
   1  10  11       23.16       13.56     15.51 o 
   2  10  11        5.65        9.17     16.05 o 
   0  11  11       15.42       23.36     17.95 o 
   0   0  12       44.38       50.60     13.59 o 
   1   0  12      991.81      957.35     29.68 o 
   2   0  12      382.37      395.70     23.24 o 
   3   0  12      378.66      367.28     33.97 o 
   4   0  12       19.61       29.90     20.16 o 
  -4   1  12       93.29       70.05     25.46 o 
  -3   1  12      317.36      337.92     31.74 o 
  -2   1  12      315.04      283.72     19.81 o 
  -1   1  12      750.28      783.99     27.01 o 
   0   1  12       26.68       22.98      7.80 o 
   1   1  12      772.57      748.62     26.54 o 
   2   1  12      309.70      320.91     24.43 o 
   3   1  12      323.13      348.32     33.62 o 
   4   1  12       94.93      104.46     21.28 o 
  -3   2  12       16.77       21.00     13.82 o 
  -2   2  12      514.72      541.03     35.21 o 
  -1   2  12      112.45       76.73     10.94 o 
   0   2  12       98.31       99.71     12.74 o 
   1   2  12      115.36       98.66     12.18 o 
   2   2  12      504.53      603.10     31.58 o 
   3   2  12       16.31       -2.74      9.15 o 
   4   2  12      400.17      433.13     58.70 o 
  -4   3  12      521.49      565.93     63.33 o 
  -3   3  12      151.40      125.79     21.77 o 
  -2   3  12       55.06       54.86     15.91 o 
  -1   3  12      373.46      376.76     26.62 o 
   0   3  12     3486.50     3450.48     67.22 o 
   1   3  12      368.57      327.96     63.84 o 
   2   3  12       54.14       38.93     19.35 o 
   3   3  12      148.66      146.49     25.98 o 
   4   3  12      532.70      507.21     34.71 o 
  -4   4  12       83.05       74.13     29.53 o 
  -3   4  12      109.17       75.10     34.42 o 
  -2   4  12      464.52      436.74     37.46 o 
  -1   4  12      200.77      171.36     19.15 o 
   0   4  12      127.30      111.05     20.19 o 
   1   4  12      198.41      225.00     27.90 o 
   2   4  12      487.26      487.97     31.80 o 
   3   4  12      109.57      109.70     17.56 o 
   4   4  12       87.45       54.82     15.84 o 
  -4   5  12      420.48      366.15     57.02 o 
  -3   5  12      173.39      163.70     80.95 o 
  -2   5  12      238.39      232.36     28.85 o 
  -1   5  12      940.72      960.72     47.81 o 
   0   5  12      778.63      739.00     59.97 o 
   1   5  12      954.28      973.75     38.83 o 
   2   5  12      232.97      211.15     22.52 o 
   3   5  12      169.10      175.38     22.52 o 
   4   5  12      412.15      378.49     38.71 o 
  -3   6  12      180.50      153.60     25.30 o 
  -2   6  12      302.58      342.45     35.25 o 
  -1   6  12       75.71       85.98     19.65 o 
   0   6  12      224.59      236.73     29.74 o 
   1   6  12       73.31       58.78     18.14 o 
   2   6  12      303.27      299.46     28.20 o 
   3   6  12      188.21      203.09     24.13 o 
  -3   7  12       41.79       36.05     18.28 o 
  -2   7  12      140.96      120.16     35.84 o 
  -1   7  12      272.62      308.18     34.83 o 
   0   7  12        0.68        0.96     13.64 o 
   1   7  12      270.58      340.61     62.82 o 
   2   7  12      143.31      145.37     20.35 o 
   3   7  12       43.45       37.97     19.47 o 
  -2   8  12      104.15      122.14     27.59 o 
  -1   8  12      439.16      488.44     44.78 o 
   0   8  12      266.50      222.01     31.03 o 
   1   8  12      431.03      461.16     64.56 o 
   2   8  12      107.15      108.00     23.83 o 
  -2   9  12      126.07      102.51     24.77 o 
  -1   9  12      135.53      166.93     27.81 o 
   0   9  12        7.38       13.43     15.12 o 
   1   9  12      138.27      139.50     27.07 o 
   2   9  12      124.75      164.69     56.92 o 
   0  10  12        4.49        2.85     15.01 o 
   1   0  13        1.64        3.40      7.38 o 
   2   0  13       39.21       34.98     11.31 o 
   3   0  13       81.86       65.17     37.47 o 
   4   0  13      142.88      171.37     66.39 o 
  -4   1  13      827.48     1040.42     70.87 o 
  -3   1  13       14.44       -0.26     12.63 o 
  -2   1  13      325.22      347.28     22.60 o 
  -1   1  13       64.73       44.20     12.32 o 
   0   1  13       22.25       20.14      8.29 o 
   1   1  13       63.21       55.97     10.69 o 
   2   1  13      325.89      340.26     25.72 o 
   3   1  13       16.18       40.52     16.12 o 
   4   1  13      826.58      913.70     61.40 o 
  -3   2  13      300.24      262.48     60.28 o 
  -2   2  13      240.10      220.42     36.51 o 
  -1   2  13      527.37      488.54     30.41 o 
   0   2  13      188.18      185.47     36.04 o 
   1   2  13      537.03      535.00     40.31 o 
   2   2  13      240.48      269.36     54.78 o 
   3   2  13      303.07      326.29     28.37 o 
   4   2  13      164.46      161.96     29.73 o 
  -3   3  13      178.38      171.93     26.23 o 
  -2   3  13      888.11      922.15     76.98 o 
  -1   3  13      316.73      273.68     24.08 o 
   0   3  13        5.14        5.16      8.74 o 
   1   3  13      312.45      314.32     42.36 o 
   2   3  13      887.54     1008.78     50.29 o 
   3   3  13      179.22      210.38     34.13 o 
   4   3  13      182.80      173.41     27.91 o 
  -3   4  13       63.46       72.42     19.07 o 
  -2   4  13      136.45       98.19     27.90 o 
  -1   4  13      590.90      641.04     33.64 o 
   0   4  13      325.73      361.01     36.35 o 
   1   4  13      578.11      623.58     46.57 o 
   2   4  13      138.81      123.89     18.17 o 
   3   4  13       65.08       31.50     13.30 o 
  -3   5  13      151.71      152.49     71.89 o 
  -2   5  13       46.97       34.91     16.60 o 
  -1   5  13      264.76      246.41     30.60 o 
   0   5  13      927.64     1103.13     69.75 o 
   1   5  13      266.10      273.49     32.83 o 
   2   5  13       45.00       18.24     11.81 o 
   3   5  13      158.69      164.34     26.50 o 
  -3   6  13      358.89      373.24     39.11 o 
  -2   6  13       25.31       32.67     16.54 o 
  -1   6  13        9.28        1.40     12.53 o 
   0   6  13      113.51      108.96     22.59 o 
   1   6  13        8.40       20.88     15.01 o 
   2   6  13       24.37       19.01     11.90 o 
   3   6  13      353.18      382.73     31.61 o 
  -2   7  13      701.23      832.52     58.03 o 
  -1   7  13       13.05       28.56     17.02 o 
   0   7  13      152.83      187.38     28.50 o 
   1   7  13       11.91       20.02     15.78 o 
   2   7  13      713.26      886.13     55.60 o 
  -1   8  13      379.56      378.16     41.39 o 
   0   8  13        2.55        5.89     16.11 o 
   1   8  13      368.21      466.03     49.38 o 
   0   0  14      205.09      176.55     32.99 o 
   1   0  14        0.01       11.55      8.75 o 
   2   0  14      974.17     1073.72     53.59 o 
   3   0  14       39.47        9.37     14.17 o 
  -3   1  14      174.78      162.10     36.66 o 
  -2   1  14       55.13       57.88     14.08 o 
  -1   1  14      185.86      184.90     17.49 o 
   0   1  14      431.21      409.28     24.56 o 
   1   1  14      186.04      165.52     29.80 o 
   2   1  14       56.09       56.08     14.20 o 
   3   1  14      171.22      202.38     28.34 o 
  -3   2  14      246.47      196.31     38.29 o 
  -2   2  14       71.65       67.25     15.22 o 
  -1   2  14      400.52      402.48     38.47 o 
   0   2  14      919.87      982.41     38.45 o 
   1   2  14      401.88      420.56     67.30 o 
   2   2  14       73.73       45.41     17.56 o 
   3   2  14      247.28      270.07     39.40 o 
  -3   3  14      183.73      221.63     70.56 o 
  -2   3  14       36.35        5.82     12.91 o 
  -1   3  14      264.81      281.00     37.01 o 
   0   3  14      245.87      258.23     29.98 o 
   1   3  14      257.61      304.69     33.61 o 
   2   3  14       35.35       25.81     16.32 o 
   3   3  14      178.27      161.00     22.07 o 
  -2   4  14     1297.85     1415.91     62.21 o 
  -1   4  14       58.03       29.27     15.62 o 
   0   4  14       46.99       67.28     18.64 o 
   1   4  14       55.73       50.44     19.96 o 
   2   4  14     1315.40     1341.20     93.46 o 
  -2   5  14       57.02       48.70     19.22 o 
  -1   5  14      266.96      252.29     48.98 o 
   0   5  14        1.09       -7.40     12.18 o 
   1   5  14      260.04      295.00     51.93 o 
   2   5  14       57.64       42.27     14.23 o 
  -2   6  14      126.62      137.99     26.36 o 
  -1   6  14      169.78      114.71     25.04 o 
   0   6  14      283.22      325.54     47.55 o 
   1   6  14      169.09      196.05     30.74 o 
   2   6  14      128.32       93.77     24.11 o 
  -1   7  14       68.60       34.31     19.19 o 
   0   7  14      208.92      206.21     53.56 o 
   1   7  14       68.30       37.01     18.10 o 
   1   0  15      208.51      216.02     19.38 o 
   2   0  15       67.16       80.16     16.49 o 
  -2   1  15      500.21      489.85     50.50 o 
  -1   1  15      370.34      370.73     52.82 o 
   0   1  15      549.48      654.22     49.42 o 
   1   1  15      371.91      357.69     36.04 o 
   2   1  15      500.01      516.03     43.40 o 
  -2   2  15       26.57       11.03     12.48 o 
  -1   2  15      141.02       92.58     16.89 o 
   0   2  15       15.96       25.15     16.13 o 
   1   2  15      141.25      161.75     26.20 o 
   2   2  15       26.72        8.19     15.60 o 
  -2   3  15      307.37      309.11     35.35 o 
  -1   3  15      115.90      116.26     22.41 o 
   0   3  15        2.95       -4.47     13.95 o 
   1   3  15      114.59      147.27     63.13 o 
   2   3  15      301.65      342.46     38.01 o 
  -1   4  15      386.92      358.62     38.00 o 
   0   4  15      465.71      573.25     47.76 o 
   1   4  15      394.49      385.81    106.30 o 
   0   5  15      783.87      758.57    144.18 o 
   0   0  16      231.83      198.96     40.53 o 
   0   1  16       12.30        7.77     13.89 o 
                                                 
